# Supplementary material for: miRNA alteration is an important mechanism in sugarcane response to low-temperature environment
Source: BMC Genomics. 2017 Oct 30;18:833. doi: 10.1186/s12864-017-4231-3 (PMC5661916; doi:10.1186/s12864-017-4231-3)
Supplement: Supplementary file 3 — The known and novel miRNAs in 4 small RNA libraries (F0, F3, R0 and R3) (XLSX 30 kb) [file 12864_2017_4231_MOESM3_ESM.xlsx]

## Sheet: Sheet1
Table S3. The known and novel miRNAs in 4 small RNA libraries (F0, F3, R0 and R3).
miRNA	sequence	read counts
		F0	F3	R0	R3
miR1023a-3p	CAAGAATTGGATGAAGTGCAT	357	278	357	392
miR1026a	TGAGAAAGAGCTGAAGGCACA	355	252	355	332
miR1066	ACTGTAGCAGAGCAGAGGTAC	4085	3214	4085	3310
miR1077-5p	TTGAAGTGTTCGGATCGCGGC	13119	21135	13119	8866
miR1087	TCAGGTTTGTGTTAAGTGCTT	611	377	611	500
miR1088-5p	CGTAAGAAAGAGATGCACGCT	102	67	102	89
miR1168.1	TGGTGGACGGGCCAAGACCGA	604	458	604	531
miR1169-3p	TGCGGATGTGCTTGCTGCGCT	42	20	42	28
miR1171	TGGAGTGGAAGTGGAGTGGAGTGT	138	108	138	175
miR1172.2	AAGGACGAGAGACGCAGGGAA	4701	3592	4701	4205
miR1310	GAGGCATCGGGGGCGCAACGCC	211	607	211	167
miR1312	TTTGGAGACGACAATGACGACCAT	37	25	37	31
miR1432	TCAGGAAAGATGACACCAA	662	555	662	680
miR1432-3p	GGTGTCATCTTTCCTGAAGC	8	7	8	15
miR1436	ACTTTCAATGGGACGGAGGGAGT	1955	1453	1955	1814
miR1439	TTTTGGAACGGCGTGGTACTG	16	16	16	14
miR1441	AGGATGTCGGAAGGGGTTT	5175	4501	5175	4551
miR1513c	TCACGGGAGAAAGCCATGAGC	216	153	216	138
miR1520d	ATCAGAACTGGTACGGACAA	14558	39809	14558	8402
miR1526	GCCGGAAGAGGAACAATAAGCAGA	5	5	5	9
miR156a	TGACAGAAGAGAGTGAGCAC	154977	96764	154977	172568
miR156k-3p	GCTCGCTTCTCTTTCTGTCGGC	596	326	596	508
miR157a	TTGACAGAAGATAGAGAGCAC	118	201	118	167
miR158a	TTTCCAAATGTAGACAAAGCA	6	19	6	18
miR159a.1	TTTGGATTGAAGGGAGCTCTG	875	539	875	601
miR159h-3p	TTTGGAGGAAGGGAGCATCAA	1588	1274	1588	1653
miR160a	TGCCTGGCTCCCTGTATGCCA	353	92	353	215
miR160a-3p	GCGTGCAAGGAGCCAAGCATG	1174	971	1174	951
miR162a	TCGATAAACCTCTGCATCCAG	390	245	390	291
miR164a	TGGAGAAGCAGGGCACGTGCA	6794	4065	6794	7619
miR164a-3p	CATGTGCCCATCTTCTCCACC	12	6	12	12
miR165a	TCGGACCAGGCTTCCCCCC	238	141	238	121
miR165a-3p	TCGGACCAGGCTTTCCCC	115	120	115	123
miR166a	TCGGACCAGGCTTCATTCCCC	176048	111393	176048	118464
miR166g-3p	TCGGACCAGGCTTCATTCCTC	63955	42851	63955	43704
miR167a	TGAAGCTGCCAGCATGATCTGA	27370	18227	27370	25254
miR167e-3p	AGATCATGTTGCAGCTTCACT	2853	1662	2853	2477
miR168-3p	CCCGCCTTGCACCAAGTGAAT	959	589	959	720
miR169b	CAGCCAAGGATGACTTGCCGG	1104	431	1104	864
miR169e-3p	GGCAGTCTCCTTGGCTAGC	1856	644	1856	1354
miR171b	TGATTGAGCCGTGCCAATATC	731	481	731	462
miR171b-3p	TTGAGCCGTGCCAATATCAC	193	82	193	71
miR172a	AGAATCTTGATGATGCTGCAT	4862	2820	4862	3740
miR172e-3p	GAATCTTTAGACGCATGCAT	62209	45389	62209	49468
miR1854-5p	TGGTGAAATTTTTATGATGGG	72	67	72	71
miR1857-5p	TGATTTTTTTGGAGGACAGGAGG	6	2	6	2
miR1858a	GGTGGAGGAAGGAGTGGCGGC	769	548	769	869
miR1861d	TGCGTCATCAGGCAGGAACTGG	1	1	1	2
miR1862a	AGAAGTTGGTTTATTTTGAGACGG	16	6	16	13
miR1878	ACTTAGTCTGGATACTATAAAAGA	7	12	7	15
miR1878-3p	ATTTGTAGTGTTCAGATTGAGTTT	71	67	71	85
miR1886.1	TGCAGAGAAGCAGATGAACTC	27	27	27	25
miR2083-3p	GATGTGACGAGTGGAAGAGGA	18590	13833	18590	19628
miR2097-5p	AGAGATGGACAGGAAGAGGAAG	336	229	336	312
miR2108a	TTAATGTGTTAGTGATGTCTG	5	2	5	4
miR2111-5p	TGATCTGCATCCAGAGGCTCA	75	48	75	47
miR2118	TTTCCTATTCCATCCAGTCCGA	167	167	167	130
miR2120	AACGACTTTAGTCCCGGTTGGTAC	148	120	148	103
miR2199	TGATAACTTGACGGATCGC	1507	3725	1507	987
miR2592ap	AGGCTGTGTTTAGATGGGGTGTA	565	425	565	491
miR2630a	TTGTTGATGGTCTTGGTATTT	4	6	4	4
miR2640	TTTCTTGCTGGAGCTGGCTAAC	2	0	2	1
miR2661	TAGGTATAGAGAAAATGGGAA	40	37	40	56
miR2665	TTATTTAGGTCAAGGAATTAA	63	33	63	29
miR2666	GAAGGATGAGGAGATCAAGGA	841	718	841	715
miR2671j	TTAAAAGATTCGTCTCGTCCA	2869	2148	2869	2474
miR2864.2	TTGTTATGCATTGTGGATCGGTA	441	332	441	374
miR2873c	CAAACGAAGTCGAGTTTGGAC	104	73	104	71
miR2877	TTGCATCCTGGAACTTTGCGGCCT	1006	699	1006	695
miR2916	GGGGCTCGAAGACGATCAGAT	1174	4111	1174	822
miR319a-3p	AGTGGATGGCGCGGGAGCTAA	3329	2377	3329	3134
miR319a-5p	TAGCTGCCGACTCATCCATTCA	1179	707	1179	955
miR3438-5p	TCCAAGGATTTAGCTATGGAC	2014	1447	2014	1677
miR3440b-3p	TGGATTGGTAGGGAGACGT	194	116	194	150
miR3513-5p	TTATATCTTAGTGTTGTCATC	14	19	14	15
miR3522	AGCCCAAGTCGAGACAGCTGA	141	116	141	94
miR3711	GGCGCTAGAAGGAGGGCATT	127	72	127	137
miR390-3p	GCTATCTATCCTGAGCTCC	62	29	62	43
miR390a	AAGCTCAGGAGGGATAGCGCC	1314	707	1314	1116
miR393	CTCCAAAGGGATCGCATTGAT	723	625	723	638
miR393b-3p	TCAGTGCAATCCCTTTGGAAT	46	31	46	36
miR394a	TTGGCATTCTGTCCACCTCC	108	14	108	228
miR395h-5p	GTTCCCTTCAAGCACTTCACG	207	98	207	191
miR395o-3p	TGAAGTGTTTGGGTGAACTC	66	34	66	31
miR396c-3p	GGTCAAGAAAGCTGTGGGAAG	236	129	236	193
miR396e-5p	TCCACAGGCTTTCTTGAACTG	3318	1862	3318	2469
miR397-3p	TCACCGGCGCTGCACTCAATT	19	11	19	22
miR397-5p	TTGACTGCAGCGTTGATGAGC	249	90	249	242
miR398a-3p	TGTGTTCTCAGGTCGCCCCCG	9	6	9	5
miR398a-5p	GCAGGTGATGAGAACAAGA	607	531	607	524
miR399d	TGACAAAGGAGATGCTGCCAA	170	81	170	129
miR408-3p	CTGCACTGCCTCTTCCCTGGC	2	4	2	6
miR408-5p	ACAGGGATGAGGCAGAGCATG	406	287	406	447
miR414	CATCGTCATCGTCATCGTCAT	103	77	103	104
miR415	AGCAGCAGCAGGAACAGAGACAT	254	230	254	324
miR419	AAGATGATGATGACGATGTAC	274	224	274	309
miR4243	TGAAAATTATAGATCTCGACA	1448	1081	1448	1210
miR4343a	AAAAAACTTACGGACAGATGAT	9	9	9	8
miR437	TCAAGTTAGAGAAGATTGACT	43	32	43	29
miR4414b	GTGAATGAATACGGGCGCTAA	0	0	0	126
miR444b.2	TGCAGTTGTTGTCTCAAGCTT	2939	1882	2939	2093
miR482-5p	TGGTGAGGATGAAGGCGCCTG	16	15	16	14
miR4993	AGCAGCGGCGGTGGCGGATGC	439	265	439	320
miR5020a	ATGGAAGAAGGTTGAATTGCA	161	147	161	146
miR5021	TAAGCAAGAAGAACAAGAAAAT	96	76	96	90
miR5049c	TCACTTATTTTGGGACGGAGG	1511	1121	1511	1323
miR5054	TCCCCACGGACGGCGCCA	1268	2442	1268	1053
miR5055	TCTCGCTACTGAGCTCGGCAT	116	89	116	77
miR5059	CGTTCCTGGGCAGCAACACCA	911	2030	911	598
miR5060	GCGGCAAGCTAGAGACAGCAA	11	4	11	17
miR5061	TTGTGTCAGTCCTACTCGGTA	996	522	996	758
miR5072	GTTCCCCAGCGGAGTCGCCA	55	160	55	29
miR5075	GCTCTCCGTCGACCCGTCCGC	98	69	98	94
miR5077	TTCACGTCGGGTTCACCA	2660	6669	2660	1699
miR5083	AGACTACAATTATCTGATCA	20	26	20	16
miR5139	AACCTGGCTCCGATACCA	1005	971	1005	743
miR5145	CCTGTTTGGATTCTCGGGGGCTAA	13	9	13	11
miR5152-3p	AGTCCTGCTATACCCACCA	15	42	15	9
miR5174d-3p	CAAACATTTAGGGACGGAGAGAGT	1531	1111	1531	1597
miR5175a	TTAGAATTTGGAAAGGAGGGA	194	151	194	181
miR5177	TAGGGTGTAAAACAGACGGTT	13048	8503	13048	10620
miR5185m-3p	TTCTGAATGTTGAACTAGAAG	12	11	12	15
miR5203	TCTATTATGGAACGGAGGGAG	608	470	608	532
miR5205b	CTTATAATTTGGGATGGAGGGAGT	690	564	690	735
miR5212-3p	CCATGGAAGTAGATATCAGCA	116	83	116	81
miR5218	ATGAGACTGAGGGAGTAAGATGAT	18	13	18	16
miR5221	AACGAGATGGTGTTTTACTT	3	3	3	5
miR5226	TTTGTTCAACTTGGTGGATTA	2	1	2	0
miR5227	TCGAATAGAAGAAGATTATGAA	55	46	55	56
miR5239	TGGTGGGAAAAGATGGAATTG	6	7	6	9
miR5241a	TGACTAGATTGGAGAGTGCAT	17	10	17	7
miR5242	TATTTAGAACAGGCGATGTCA	32	31	32	30
miR5246	TTGGAGCAGCTTTGAGGCGTT	292	204	292	237
miR5258	TCAACTGCAAGCGAAGATCAT	171	149	171	162
miR5264	TTTGCTCAAAGACCTTTGCATC	4	2	4	2
miR5265	AAGTGATGTAAGAAATGGTTA	516	528	516	568
miR5272f	GAATTGATTTGTGTTGGATAAATT	83	55	83	87
miR5284h	GATGGATCAAGTAGAGGAATCT	926	691	926	839
miR528-5p	TGGAAGGGGCATGCAGAGGAG	3135	1021	3135	4252
miR528a-3p	CCTGTGCCTGCCTCTTCCATT	1	0	1	1
miR5291a	GTTGAATGGATGAGATTGGATGGA	80	50	80	85
miR5293	GTGGAGAAGAGGAAGGAAGAAGAA	57	42	57	66
miR529-3p	GCTGTACCCTCTCTCTTCTTC	165	95	165	232
miR529-5p	AGAAGAGAGAGAGTACAGCCT	5052	3179	5052	4915
miR5298a	TGGATAGAGATTGAAGATGAAGAT	823	643	823	665
miR5301	TGTGTAGGTGGGGTGGAAAGGTA	116	99	116	110
miR530-3p	AGGTGCAGTGGCAGATGCAGC	78	43	78	44
miR530a	TGCATTTGCACCTGCACCTCT	7	7	7	5
miR531b	TCTCGCCGGAGCTCGCGTGCGG	108	138	108	75
miR535a	CGACGAACAGAGAGAGCAGGC	88	59	88	69
miR5381	CAAGATCTGTGGCTCCGAGGT	503	395	503	370
miR5485	TGACAGAGTGGTATCAGAGCA	875	603	875	759
miR5492	AGAATAAGAAGTAGGATATGGTT	273	211	273	225
miR5498	TGAGCTTGGAACACTTGCAGC	14	11	14	10
miR5502	ACGGATACGGATACGCGGATAC	146	98	146	131
miR5503	ACTTCGGATCTTTCTAGAGGCATT	27	17	27	22
miR5528	CAGACGGTTTTAGATAGTTCA	2757	2162	2757	2630
miR5532	ATGGAAATTGATGACAAAGGGG	40	16	40	35
miR5538	ACTGAACTCAATCACTTGCTGCCG	13	1	13	3
miR5539a	ATGAAGACGGATGGCGCTGCTA	1881	1433	1881	1671
miR5542	TTTGAGAAGATGGTCATAGAT	8	6	8	9
miR5564a	TGGGGAAGCAATTCGTCGAACA	221778	146277	221778	158597
miR5564c-3p	ACGCGAGCTGTTTGGCGAATT	38	33	38	28
miR5565c	ACACATGTGGATTGAAGTGGA	2958	2257	2958	2472
miR5565g-3p	AACACATGTGGATTGAGATGGATA	2549	1999	2549	2128
miR5568a	CAAAGCGACTTATAATTTGGA	3933	2856	3933	3191
miR5568f-3p	TCTTATAATTTGGAATGGAGG	1934	1383	1934	1712
miR5570	AAAGACAAATCAGCATGTCAA	16	25	16	17
miR5575	TGGATTTTGGAATGTTTTGGT	10	41	10	2
miR5633	TATGGATCATCGAAAACGGAG	1242	941	1242	1127
miR5641	AGGAAGAAGATGAAGATATAA	525	392	525	513
miR5653	TGGGTCAGAGTTGTTTGAGTTGGC	20	20	20	27
miR5654a	ATAAATCCCAAGCATCATCCA	0	6	0	1
miR5657	TGGAATGGTTAGATTTGGCAG	1013	757	1013	1003
miR5658	AGATGATGATGACGATGTACA	140	120	140	125
miR5660	CAGGAGGTTAGTGCAATGG	21	33	21	15
miR5668	AGCAATGAGTTAGCAGACTGC	0	0	0	0
miR5671	CATGGTGGTGACGGGTGAC	830	1473	830	896
miR5673	TCGTGGACTCTCAGCGGAAGACGT	23	21	23	13
miR5674a	TGAATGATGTTGTACATTTCA	1	1	1	1
miR5716	TTGATAATTGAAGACTTAATA	199	190	199	220
miR5719	TTGGGATAATAAACGACTTCA	61	50	61	55
miR5720	TGGTGATTTGTTGGATATATT	81	52	81	87
miR5745b	TTTTAATCTATTATGCATCGTCA	20	10	20	16
miR5748	ACGAAAGACAGTGGAAGAGCATA	361	232	361	276
miR5769	TGAGGGAGAGTGAATCGACGA	193	145	193	131
miR5783	GGACGACGACGAGGAGGACGACAC	185	162	185	138
miR5800	CCCGCGATCGGAACGGCAGCA	1109	870	1109	844
miR5807	AGGAGGTGGGACAGTTACTGTGGC	273	217	273	269
miR5813	ACAGCAGGACGGTGGTCATGGA	1608	4282	1608	1286
miR5815	AAAGTTCATGGACCGAGATGACAT	794	510	794	711
miR5830	AAGTAGATCGGGATGTTACACA	4342	3605	4342	3572
miR6023	TTCCATGTAAGGACTTGTTTGGAT	22	11	22	17
miR6115	TCTGGACGGAGGGATCATGTGCAT	27	24	27	29
miR6149-3p	TGATCAGGATAGTATGCAAC	94	66	94	65
miR6180	AGGGAGGAAGAAGGGGAGGGCG	81	65	81	97
miR6182	TGAGTTTGTGGATGGAGGCCTT	25	11	25	24
miR6190	CGAGGAAAAGGAAAAGCAGTG	69	73	69	87
miR6196	GGGACGAGAAAGATGGGAGGA	130	231	130	113
miR6197	TCTGTTCCAAACTGTAAGACG	393	261	393	282
miR6214	CGACGACGTCGAGCAGGGACCA	13	12	13	8
miR6217a-3p	AAATTATCGTAAATAGAGGTGGCT	700	512	700	664
miR6218-3p	CAAGTTTCGTGATTTTTGGAC	787	687	787	768
miR6218-5p	CGAAAATCATGAAACTTGACGG	77	56	77	66
miR6219-3p	AGTCCCGAAACCTTAGTCCCGGCT	55	46	55	51
miR6219-5p	GGAACCGGGACTAAAGGAGGACCT	1297	936	1297	1128
miR6220-3p	AATGACTTATAATTTGGGATGGAG	1045	807	1045	872
miR6220-5p	CTCCATCCCAAATTATAAGACGTT	288	257	288	275
miR6222-5p	CCTGTTTGGATGCACTAGGGC	89	68	89	69
miR6223-3p	CTAGCATGTTCCTCCTAAGAG	9	8	9	11
miR6223-5p	TCTTGGGAGGAGCTTGCTAGG	249	156	249	205
miR6224a-3p	CTTGTATACTAGGACGGAGGG	295	219	295	256
miR6225-3p	CGAGACGAATCTTTTAAGCCTAAT	6598	5195	6598	5334
miR6225-5p	TAACTAGGCTCAAAAGATTCGTCT	12442	9518	12442	10324
miR6227-5p	TGGACCCAAGTAGCAAGTGTTGTG	516	360	516	356
miR6228-3p	GTGGCAGTAGAATTAATGAAGGGA	17	11	17	16
miR6229-3p	GGTTTTCTCGCCGGGTGAGAAGGC	77	70	77	71
miR6229-5p	AATTCTCACTTGGGCAACGGAAAG	108	79	108	96
miR6230-3p	AACAAGTTTAGGGACCCAGAT	3883	2881	3883	3528
miR6230-5p	TTCTGGGTCCCTGAACTTGGCTT	1134	721	1134	836
miR6232a-3p	TGGATGAACCAGAAAAGTCAAAGC	87	88	87	82
miR6233-5p	TTGAGGCTGGAGCGAAACTCGG	335	320	335	302
miR6235-5p	ATTGTGAGAGAAAAATACTGCTGG	1999	1492	1999	1594
miR6248	TAATTTGGAATGGAGGGAGTA	2202	1544	2202	1974
miR6270	TTCTGGTAATGTAAGTTTCTT	46	32	46	41
miR6275	AGTGGGAAGAGCAAGGGGATGC	133	93	133	124
miR6284	TTTGGACGCATGCATGGAGCATT	35961	28147	35961	27680
miR6300	GTCGTTGTAGTATAGTGGTG	2571	4515	2571	1413
miR6422	ATGGATGATGACGGCTATGGT	167	125	167	153
miR6432	TGGCTGCTAGAGAAATAGATGG	750	531	750	651
miR6443	AGGATGATATAGATGATGGAT	45151	34785	45151	41993
miR6462c-5p	AAAGGGACATAAATGGCACAAGAC	10575	7844	10575	9336
miR6466-5p	TCTGCTTGAGCCTTTGATGTA	36	15	36	23
miR6471	TTGGCATCGAGCAGGACAGCC	308	229	308	271
miR6478	CCGACCTTAGCTCAGTTGGTA	373	675	373	253
miR7121d	TTACTCTTGGTGATCGCCATC	41	64	41	49
miR7128	TAATTGAAGACTTAATAACGA	175	117	175	120
miR7545	TCGGGGAAGTAGAGTGCGT	542	414	542	464
miR7717c-3p	TTGGTTGACTGAAAATAAACGGCT	483	359	483	387
miR774b-5p	TGGTGATGAAGATATCGGTGA	247	192	247	232
miR7753-3p	TAGCAAGGGAGAAGAGCTGGT	5094	3454	5094	4663
miR7774-5p	ACAATGGTCAGGAGGATGGCAC	12	9	12	6
miR7783-3p	ACTCTGATACCATGTAGAATAAGA	219	175	219	167
miR7819	TCTTTAGACACATGCATGAATCA	11116	7913	11116	9330
miR7984a	ATGACCGAACTTTCGAAATGACCG	80	70	80	79
miR7984d-3p	AAATTTCGGTCACAAGTTCGGTCT	303	215	303	220
miR8005a	TTTAGAGTTTAGGGTTTAGGGT	2760	1639	2760	3179
miR8011b-3p	TTCTGTGAGACAAACAAGTAGGCT	120	82	120	103
miR8014-3p	ATTAATCAATGTTTGGACAATT	2989	2350	2989	2424
miR8146	AGGAAGACGTGAGGTAGGAGCCGA	69	51	69	68
miR8148	TGACTGGTGACTGCTGACTGGCGT	276	198	276	226
miR8155	CGTAACCTGGCTCCGATACCA	105	191	105	76
miR818f	GGCGAGGATGTAGGAGGCGAT	251	175	251	201
miR827	TTAGATGACCATCAGCAAACA	2282	1179	2282	1431
miR829.1	CAGCTCTGATACCAAATGATACAT	42	34	42	35
miR837-3p	AAAGAACAAGCAATTGATTGA	49	24	49	26
miR845b-5p	ATCAATTGGTATCAGAGCTTC	115	105	115	81
miR854a	GAGGAGGAAGAGGAGGAGGAG	2616	2173	2616	3012
miR858b	TTCGTTGTCTGTTCGACCTCG	3	0	3	2
miR863-5p	TTATAGTCTTGTGGATCAAAT	3	1	3	0
miR894	GTTTCACGTCGGGTTCACCA	8471	23000	8471	4765
nov_miR1_5p	GGAATGTTGTCTGGTCGGAGA	236	153	273	0
nov_miR2_3p	TTGGGTGTTGATGTAGTTGGC	111	73	205	123
nov_miR3_5p	GGCTGAGCATGCCGCCGTCGAG	19	31	187	58
nov_miR4_3p	GAGCCGGCGCCTCGACCGACGA	7	0	0	0
nov_miR5_3p	CGGCAAGTTGTTCTTGGCTAC	668	281	309	265
nov_miR6_5p	ACGTGATGGCGACGCTGTGCT	20	18	62	58
nov_miR7_5p	CGCTGTCAGCCCCTCCGTCGC	11	11	0	0
nov_miR8_3p	TCAAAGTTAGAGAAGTTTGAC	62	27	31	49
nov_miR9_3p	GGCTCACCGGCGGCAAGGGCGC	69	35	160	91
nov_miR10_5p	CGTGGTATTGTTCCGGCTCATG	89	51	58	105
nov_miR11_5p	GCTGAAAGCACTGTTCGCTGGTT	24	14	6	0
nov_miR12_3p	CAAGCAAGTTGGGATAGGCTAG	46	32	22	23
nov_miR13_3p	TTGAGTGTAGCGGAGATGCGT	83	59	201	171
nov_miR14_3p	GAAGGACCGAAAACGGCGAC	11	0	0	0
nov_miR15_5p	AATTGCCGAGATGTCGTGATA	6	0	0	0
nov_miR16_3p	CGACTGCGTGTGCGCGTTCCT	9	0	0	0
nov_miR17_3p	TATGTATCTAGAAAAGCCAAA	9	0	0	0
nov_miR18_3p	GTTCAATAAAGCTGTGGGAAA	86	62	190	148
nov_miR19_5p	CAAGCAAGTTGGGGTAGGCTAA	20	0	31	26
nov_miR37_3p	GCGGCGGCGGCGGCGAAGGGC	10	0	18	18
nov_miR38_5p	TCCAATGCATACCGTCCCTAA	100	0	131	0
nov_miR39_5p	AGGAGCCTCACGAGAACATGGA	9	0	0	0
nov_miR40_5p	CGCCACCAGACGCGCCTTGTGC	14	6	16	16
nov_miR41_3p	GCGGAGCCGGTGAGCATCGAC	5	0	0	0
nov_miR42_3p	CCGAGAGGTAGGGCCGGTCGAA	166	0	334	250
nov_miR43_5p	CCGAGGACACAGACGGCGGCG	5	0	0	0
nov_miR44_5p	CCGAGGACACAGACNGCGGCG	5	0	0	0
nov_miR45_5p	ATCGCGGCGGAGATGGAGGCGG	7	0	71	40
nov_miR46_3p	CCGGCGGCGAGGGCGGGACCG	22	21	11	14
nov_miR47_5p	TTTTTTAGATCCATAGTTTTT	20	17	67	75
nov_miR48_5p	GACGGCGACGGCGAGACGTGCTG	20	0	0	0
nov_miR49_5p	AAGTTGTTTTGGCTTTTCTAG	6	0	0	0
nov_miR50_5p	GTGGTACTATTCATCGGGTTG	57	38	26	0
nov_miR51_5p	AATGCATATTGGAATGATGGA	16	15	0	0
nov_miR52_5p	GCGGTAAAAAGCGGCTGTTGC	8	0	0	0
nov_miR53_5p	ACGCAGGTGTCGCAGAACTGC	28	17	27	20
nov_miR54_5p	TGGTCAAAGTTAGAGAAGTTT	15	13	24	30
nov_miR55_3p	TCCAAATTATAAGACGTTTTG	26	7	38	18
nov_miR56_3p	CGGCGCTGGCACCCGCGGCTGC	13	0	0	0
nov_miR57_3p	ATTCAAATTCTTCAATTCTTTA	7	0	0	5
nov_miR58_3p	GGGCTGGTTCGGCTGGTGGAA	28	0	12	13
nov_miR59_5p	CGTCGCCGTCGTCGTCGTCGTC	58	34	29	12
nov_miR60_5p	ACCGACGACGACGACGGCGAC	32	19	0	0
nov_miR61_3p	TGAGACACCAGCAGCTCCTGA	356	167	0	0
nov_miR62_5p	ACACGAGATGGAAGAGTAGGCCT	15	0	0	0
nov_miR63_3p	AGAAGGGCAGGCCTGGTGCAGTT	77	62	115	84
nov_miR64_3p	TATGTATCTAGAAAAGCCAAA	9	0	0	0
nov_miR65_5p	TTTGGCTTTTCTAGATACATA	6	0	0	0
nov_miR66_5p	GCAGCACCATCAAGATTCACA	159	90	88	120
nov_miR67_3p	AGGGGTTGTGCGGCGGTGCCC	14	7	37	0
nov_miR68_3p	TCGCAGGTCACACAAGAAGCAC	2548	1815	5973	4113
nov_miR69_5p	TTCCACAGCTTTCTTGAACTT	36	34	66	54
nov_miR70_3p	AAAAACTTTGTACTAAAGCATA	16	11	41	0
nov_miR71_3p	AAAAACTTTGTACTAAAGCATA	24	11	59	0
nov_miR72_5p	ATAAGACGTTTTGGCTTTTCT	99	0	0	0
nov_miR73_3p	TGGGACAAAAGGCTATGTTGTTA	17	23	14	21
nov_miR74_5p	CCTGGAAGCAATTCGTCGAAC	129	97	236	268
nov_miR75_5p	TTTTGTTGGTGGTCATTTAACC	184	116	166	187
nov_miR76_3p	AAGAGGAAGAGAGAGAGGGTGA	408	0	421	0
nov_miR77_3p	AGGTCATGCTGTAGTTTCATC	14	14	34	73
nov_miR78_5p	TGGCACGACAAAAAGCTCGCA	47	35	68	51
nov_miR79_5p	TGGCACGACAAAAAGCTCGCA	47	35	68	51
nov_miR80_5p	TCTTGGATTTGCATTGGATGCC	30	0	0	0
nov_miR81_5p	TCGGACCTGATGCTGGTGATAG	12	0	0	0
nov_miR82_3p	TCTGGGACAGAGGGAGTAGAT	7	0	0	0
nov_miR83_3p	TCTGGGACAGAGGGAGTAGAT	7	0	0	0
nov_miR84_3p	TCTGGGACAGAGGGAGTAGAT	7	0	0	0
nov_miR85_3p	TCTGGGACAGAGGGAGTAGAT	7	0	0	0
nov_miR86_5p	TCGGACCTGATGCTGGTGATAG	12	0	0	0
nov_miR87_3p	TCTGGGACAGAGGGAGTAGAT	7	0	0	0
nov_miR88_3p	TATGTATCTAGAAAAGCCAAA	9	0	0	0
nov_miR89_3p	GCGGAGCCGGTGAGCATCGAC	5	0	0	0
nov_miR90_3p	GCGGAGCCGGTGAGCATCGAC	5	0	0	0
nov_miR91_3p	GCGGAGCCGGTGAGCATCGAC	5	0	0	0
nov_miR92_5p	TTCCACAGCTTTCTTGAACTT	36	34	66	54
nov_miR93_3p	GCGGAGCCGGTGAGCATCGAC	5	0	0	0
nov_miR94_5p	ACATACAGTCTGTGGACATAA	5	0	0	0
nov_miR95_3p	TGTTCATGTATGATCGTTGTT	10	0	0	0
nov_miR96_5p	CCTGGAAGCAATTCGTCGAAC	129	97	236	268
nov_miR97_3p	AAAAACTTTGTACTAAAGCATA	16	11	41	0
nov_miR98_3p	AAAAACTTTGTACTAAAGCATA	24	11	59	0
nov_miR99_5p	CGGCCGACGCGCCGCGGCGGGC	67	0	57	0
nov_miR100_3p	GCGGCGGCGGCGGCGAAGGGC	10	0	18	18
nov_miR101_3p	TCAAAGTTAGAGAAGTTTGAC	62	27	31	49
nov_miR102_3p	TGGTTGTTGGCTGGCCATGGCTG	138	123	171	0
nov_miR103_5p	GCTAGAGGCAGCAACTGCATA	252	0	0	0
nov_miR104_5p	GCTAGAGGCAGCAACTGCATA	252	0	0	0
nov_miR105_5p	CCTGGAAGCAATTCGTCGAAC	129	97	236	268
nov_miR106_5p	CCCAAACAAGTTGGGGTAGGCTA	66	61	58	55
nov_miR107_5p	AGCAGATTGTAAATTAGATGGTT	10	0	0	0
nov_miR108_5p	AGCAGATTGTAAATTAGATGGTT	10	0	0	0
nov_miR109_5p	AGGAGCCTCACGAGAACATGGA	9	0	0	0
nov_miR110_5p	ATAAGACGTTTTGGCTTTTCT	99	0	0	0
nov_miR111_3p	TGGGACAAAAGGCTATGTTGTTA	17	23	14	21
nov_miR112_3p	GGCGGCTGCGGCGCTGGGTGGC	90	72	72	46
nov_miR113_5p	TCTAAATTATAAGTCGTTTTG	32	34	0	0
nov_miR114_3p	CCGGCGGCGAGGGCGGGACCG	22	21	11	14
nov_miR115_5p	CGCAGTAGATCAGTGTGCTC	5	0	7	0
nov_miR116_3p	CGGAGACGAGGACGACGGCGGC	9	0	0	0
nov_miR117_5p	CGCAGTAGATCAGTGTGCTC	5	0	7	0
nov_miR118_5p	CCTGGAAGCAATTCGTCGAAC	129	97	236	268
nov_miR119_5p	AGCAGATTGTAAATTAGATGGTT	10	0	0	0
nov_miR120_3p	GGCGGCTGCGGCGCTGGGTGGC	90	72	72	46
nov_miR121_3p	GCGGCGGCGGCGGCGAAGGGC	10	0	18	18
nov_miR122_3p	AGGTCATGCTGTAGTTTCATC	14	14	34	73
nov_miR123_3p	GAAGTGGATGATGACGTGGCTT	9	0	0	0
nov_miR124_3p	CAATCGTGGACCAACTAGGCT	123	0	92	97
nov_miR125_3p	GCGGAGCCGGTGAGCATCGAC	5	0	0	0
nov_miR126_5p	AGAGAAGTTTGACTTAGGACA	25	0	15	8
nov_miR127_5p	TCAAATTATAAGTCGTTTTGG	13	0	0	0
nov_miR128_5p	CCGAGGACACAGACNGCGGCG	5	0	0	0
nov_miR129_5p	CCTGCGTCGCACGGATTCGT	28261	67069	46807	85882
nov_miR130_5p	TTTTGTTGGTGGTCATTTAACC	184	16	166	187
nov_miR131_3p	ATAAGACGAGTGGTCAAACTT	333	262	516	451
nov_miR132_5p	CAGGAGCTGCTGGTGTCTCAT	22	0	0	0
nov_miR133_3p	TCTTGACCTTGTAAGGCCTCT	5	0	0	0
nov_miR134_3p	GGGAAGGTGGTCGGCTTCACGGG	9	0	0	0
nov_miR135_3p	GTTCAATAAAGCTGTGGGAAA	86	62	190	148
nov_miR136_5p	CCGAGGACACAGACGGCGGCG	5	0	0	0
nov_miR137_3p	GGTCCCTGAACTTGGCAGCTG	13	0	0	0
nov_miR138_5p	GTCGTCGCCGTCGTCGTCGTC	28	7	16	13
nov_miR139_5p	GTCGTCGCCGTCGTCGTCGTC	28	7	16	13
nov_miR140_5p	TCCAAATTATAAGACGTTTTG	26	7	41	19
nov_miR141_5p	CCGAGGACACAGACGGCGGCG	5	0	0	0
nov_miR142_5p	CGATCGGTTCGGTTCCTCGGT	16	0	0	0
nov_miR143_3p	AAGAGGAAGAGAGAGAGGGTGA	408	0	421	0
nov_miR144_5p	TGGCACGACAAAAAGCTCGCA	47	35	68	51
nov_miR145_5p	TCCAAATTATAAGACGTTTTG	26	7	41	19
nov_miR146_5p	CCTGCGTCGCACGGATTCGT	28261	67069	46807	85882
nov_miR147_3p	AGGTCATGCTGTAGTTTCATC	14	14	34	73
nov_miR148_3p	AGGTCATGCTGTAGTTTCATC	14	14	34	73
nov_miR149_5p	TGGCACGACAAAAAGCTCGCA	47	35	68	51
nov_miR150_3p	AGGTCATGCTGTAGTTTCATC	14	14	34	73
nov_miR151_3p	GCGGCGGCGGCGGCGAAGGGC	10	0	18	18
nov-miR20_3p	ACCGACGACGACGACGGCGAC	19	9	0	0
nov-miR21_5p	TAAATATATAACATCAGGACC	28	0	8	14
nov-miR22_5p	CTCTGGACATGGTAGAAAAGAGA	9	0	0	0
nov-miR23_3p	CCGTCGAGCGGCCGGGTGACC	6	0	0	0
nov-miR24_5p	TCACTGTTGGTTCGTGGCTTC	5	0	0	0
nov-miR25_5p	TGTTGGCATGGTTCAATCAAA	6	0	0	10
nov-miR26_3p	TGCAGCTGTTCGGCGAATTGT	1551	1065	1720	1145
nov-miR27_3p	AGAGAAGTTTGACTTAGGACA	25	0	10	8
nov-miR28_3p	TCAAAGTTAGAGAAGTTTGAC	62	27	31	49
nov-miR29_3p	AGGTCATGCTGTAGTTTCATC	14	14	34	73
nov-miR30_3p	TTTTAGCTAATGAGGATGCCC	168	113	152	200
nov-miR31_3p	ACGGTGATGAAGATGCCATGG	19	13	0	0
nov-miR32_5p	GTTCAAGAAAGTCCATGGAAA	59	39	50	67
nov-miR33_3p	TGGACTGGGCAAGGATTTGGT	10	5	8	0
nov-miR34_3p	TGAGATGGAGACTTATTTTGG	15	0	0	0
nov-miR35_3p	CGTACCACCGTCCGGGACTAA	29	0	0	0
nov-miR36_3p	TCTGATGTGTCAGGGACTAAA	908	601	1000	1151
