# Supplementary material for: miRNA alteration is an important mechanism in sugarcane response to low-temperature environment
Source: BMC Genomics. 2017 Oct 30;18:833. doi: 10.1186/s12864-017-4231-3 (PMC5661916; doi:10.1186/s12864-017-4231-3)
Supplement: Supplementary file 4 — Prediction of target genes of the known and novel miRNAs (XLSX 208 kb) [file 12864_2017_4231_MOESM4_ESM.xlsx]

## Sheet: Sheet1
Table S4. Prediction of target genes of the known and novel miRNAs.
miRNA	number	targets
miR1023a-3p	9	gi36027379[]~~Sugarcane_Unigene_BMK.11759[]~~Sugarcane_Unigene_BMK.74611[]~~gi|36027379|gb|CA286019.1|CA286019[ SCQGSD2044E10.g SD2 Saccharum hybrid cultivar (mixed) cDNA clone SCQGSD2044E10 5', mRNA sequence]~~gi|35299536|gb|CA233223.1|CA233223[ SCRUFL3067C09.b Saccharum officinarum FL3 Saccharum hybrid cultivar (mixed) cDNA clone SCRUFL3067C09 3', mRNA sequence]~~gi|35125172|gb|CA185919.1|CA185…
miR1066	1	Sugarcane_Unigene_BMK.8114[]
miR1088-5p	1	Sugarcane_Unigene_BMK.69245[]
miR1168.1	9	gi76261890[]~~gi76261902[]~~gi|35140729|gb|CA193512.1|CA193512[ SCCCCL7C01H10.g CL7 Saccharum hybrid cultivar cDNA clone SCCCCL7C01H10 5', mRNA sequence]~~gi|34946238|gb|CA092931.1|CA092931[ SCCCCL1001F06.g CL1 Saccharum hybrid cultivar cDNA clone SCCCCL1001F06 5', mRNA sequence]~~gi|35945603|gb|CA258057.1|CA258057[ SCCCRT3001B06.g RT3 Saccharum hybrid cultivar SP80-3280 cDNA clone SCCCRT3001B06 …
miR1169-3p	13	Sugarcane_Unigene_BMK.40580[]~~Sugarcane_Unigene_BMK.68212[]~~Sugarcane_Unigene_BMK.50198[]~~Sugarcane_Unigene_BMK.88821[]~~gi|268784076|gb|DN194970.1|DN194970[ SUM01-045F-B10-077.b Sugarcane mature leaf tissue library Saccharum hybrid cultivar CoS 767 cDNA clone SUM01-045F-B10-077 5', mRNA sequence]~~gi|36075088|gb|CA300616.1|CA300616[ SCSFLV1046E06.g LV1 Saccharum hybrid cultivar (mixed) cDNA c…
miR1171	3	Sugarcane_Unigene_BMK.70429[]~~Sugarcane_Unigene_BMK.50842[]~~gi|35227940|gb|CA197561.1|CA197561[ SCBFAD1067B05.g AD1 Saccharum hybrid cultivar SP70-1143 cDNA clone SCBFAD1067B05 5', mRNA sequence]
miR1172.2	5	Sugarcane_Unigene_BMK.47504[]~~Sugarcane_Unigene_BMK.56364[]~~gi|35957571|gb|CA263772.1|CA263772[ SCRLLB2035D06.g LB2 Saccharum hybrid cultivar SP80-3280 cDNA clone SCRLLB2035D06 5', mRNA sequence]~~gi|35269052|gb|CA218096.1|CA218096[ SCSGAD1142D05.g AD1 Saccharum hybrid cultivar SP70-1143 cDNA clone SCSGAD1142D05 5', mRNA sequence]~~gi|34960819|gb|CA107512.1|CA107512[ SCRUHR1074B03.g HR1 Sacchar…
miR1310	8	gi|268802337|gb|DV548694.1|DV548694[ SUM01-062-C05-A-034.g Sugarcane mature leaf tissue library Saccharum hybrid cultivar CoS 767 cDNA clone SUM01-062-C05-A-034 5', mRNA sequence]~~gi|34948965|gb|CA095658.1|CA095658[ SCCCCL6001G01.g CL6 Saccharum hybrid cultivar SP80-3280 cDNA clone SCCCCL6001G01 5', mRNA sequence]~~gi|33465123|gb|BQ537360.1|BQ537360[ STEM2_24_B02 pSS Saccharum hybrid cultivar CP…
miR1312	1	gi|35336160|gb|CA251442.1|CA251442[ SCQSFL1125G07.g FL1 Saccharum hybrid cultivar (mixed) cDNA clone SCQSFL1125G07 5', mRNA sequence]
miR1432	39	Sugarcane_Unigene_BMK.43241[]~~Sugarcane_Unigene_BMK.74069[]~~Sugarcane_Unigene_BMK.33504[]~~Sugarcane_Unigene_BMK.77972[]~~Sugarcane_Unigene_BMK.50848[]~~Sugarcane_Unigene_BMK.36365[]~~Sugarcane_Unigene_BMK.16825[]~~Sugarcane_Unigene_BMK.38258[]~~Sugarcane_Unigene_BMK.72815[]~~Sugarcane_Unigene_BMK.71401[]~~gi|33460765|gb|BQ533002.1|BQ533002[ LEAF4_15_D08 pSL Saccharum hybrid cultivar CP72-2086 …
miR1432-3p	5	Sugarcane_Unigene_BMK.77972[]~~gi|36043296|gb|CA289973.1|CA289973[ SCAGFL8011A12.g FL8 Saccharum hybrid cultivar (mixed) cDNA clone SCAGFL8011A12 5', mRNA sequence]~~gi|35950601|gb|CA260555.1|CA260555[ SCSBRT3037A10.g RT3 Saccharum hybrid cultivar SP80-3280 cDNA clone SCSBRT3037A10 5', mRNA sequence]~~gi|35019110|gb|CA133280.1|CA133280[ SCEQRT1033B11.g RT1 Saccharum hybrid cultivar SP80-3280 cDNA…
miR1436	5	Sugarcane_Unigene_BMK.67586[]~~gi|35205559|gb|CF574233.1|CF574233[ MCSA112G12 Maturing Sugarcane Stem Lambda ZIPLOX Library (MCS) Saccharum hybrid cultivar Q117 cDNA clone MCSA104D12 5' similar to pre-mRNA processing protein, mRNA sequence]~~gi|36018439|gb|CA283628.1|CA283628[ SCSBSD1057C05.g SD1 Saccharum hybrid cultivar (mixed) cDNA clone SCSBSD1057C05 5', mRNA sequence]~~gi|35950254|gb|CA26038…
miR1439	2	Sugarcane_Unigene_BMK.56748[]~~Sugarcane_Unigene_BMK.84548[]
miR1441	22	gi35267984[]~~Sugarcane_Unigene_BMK.68437[]~~Sugarcane_Unigene_BMK.90616[]~~Sugarcane_Unigene_BMK.41250[]~~Sugarcane_Unigene_BMK.16548[]~~Sugarcane_Unigene_BMK.15912[]~~Sugarcane_Unigene_BMK.9975[]~~Sugarcane_Unigene_BMK.42956[]~~Sugarcane_Unigene_BMK.66739[]~~Sugarcane_Unigene_BMK.65197[]~~Sugarcane_Unigene_BMK.5549[]~~Sugarcane_Unigene_BMK.61565[]~~Sugarcane_Unigene_BMK.73323[]~~Sugarcane_Unige…
miR1520d	9	Sugarcane_Unigene_BMK.75103[]~~Sugarcane_Unigene_BMK.22793[]~~Sugarcane_Unigene_BMK.23601[]~~Sugarcane_Unigene_BMK.12370[]~~Sugarcane_Unigene_BMK.55860[]~~gi|33463547|gb|BQ535784.1|BQ535784[ STEM2_4_C03 pSS Saccharum hybrid cultivar CP72-2086 cDNA 5', mRNA sequence]~~gi|36035672|gb|CA287612.1|CA287612[ SCMCSD2063G08.g SD2 Saccharum hybrid cultivar (mixed) cDNA clone SCMCSD2063G08 5', mRNA sequenc…
miR156a	49	Sugarcane_Unigene_BMK.60211[]~~Sugarcane_Unigene_BMK.53416[]~~gi35938895[]~~Sugarcane_Unigene_BMK.57104[]~~gi34930566[]~~Sugarcane_Unigene_BMK.7547[]~~gi35057213[]~~Sugarcane_Unigene_BMK.70373[]~~Sugarcane_Unigene_BMK.60236[]~~Sugarcane_Unigene_BMK.17604[]~~Sugarcane_Unigene_BMK.16253[]~~gi35296427[]~~gi34938127[]~~Sugarcane_Unigene_BMK.56955[]~~Sugarcane_Unigene_BMK.68561[]~~Sugarcane_Unigene_BM…
miR156k-3p	2	Sugarcane_Unigene_BMK.86182[]~~gi|3133038|gb|AA961306.1|AA961306[ M-EST160 Sugarcane mature stalk Saccharum hybrid cultivar NCo 376 cDNA clone MD26-rev similar to urease alpha subunit (urea amidohydrolase), mRNA sequence]
miR157a	43	Sugarcane_Unigene_BMK.60211[]~~Sugarcane_Unigene_BMK.53416[]~~gi35938895[]~~Sugarcane_Unigene_BMK.57104[]~~gi34930566[]~~gi35057213[]~~Sugarcane_Unigene_BMK.70373[]~~gi35296427[]~~gi34938127[]~~Sugarcane_Unigene_BMK.56955[]~~Sugarcane_Unigene_BMK.68561[]~~Sugarcane_Unigene_BMK.86182[]~~gi|35206631|gb|CF575305.1|CF575305[ MCSA145E08 Maturing Sugarcane Stem Lambda ZIPLOX Library (MCS) Saccharum hyb…
miR158a	2	gi35032631[]~~gi|35032631|gb|CA140040.1|CA140040[ SCEZRT2019C07.g RT2 Saccharum hybrid cultivar SP80-3280 cDNA clone SCEZRT2019C07 5', mRNA sequence]
miR159a.1	9	Sugarcane_Unigene_BMK.44181[]~~gi35287869[]~~Sugarcane_Unigene_BMK.69578[]~~Sugarcane_Unigene_BMK.64130[]~~Sugarcane_Unigene_BMK.82429[]~~gi|35292638|gb|CA229780.1|CA229780[ SCAGFL3029H07.g Saccharum officinarum FL3 Saccharum hybrid cultivar (mixed) cDNA clone SCAGFL3029H07 5', mRNA sequence]~~gi|35291865|gb|CA229394.1|CA229394[ SCAGFL3025B10.g Saccharum officinarum FL3 Saccharum hybrid cultivar …
miR159h-3p	20	Sugarcane_Unigene_BMK.4562[]~~Sugarcane_Unigene_BMK.9915[]~~Sugarcane_Unigene_BMK.62347[]~~Sugarcane_Unigene_BMK.73217[]~~Sugarcane_Unigene_BMK.42953[]~~Sugarcane_Unigene_BMK.44735[]~~gi|35204093|gb|CF572767.1|CF572767[ MCSA061C11 Maturing Sugarcane Stem Lambda ZIPLOX Library (MCS) Saccharum hybrid cultivar Q117 cDNA clone MCSA043E03 5' similar to ribosomal protein, mRNA sequence]~~gi|268795101|g…
miR160a	12	Sugarcane_Unigene_BMK.63027[]~~Sugarcane_Unigene_BMK.74157[]~~Sugarcane_Unigene_BMK.53429[]~~gi|35206810|gb|CF575484.1|CF575484[ MCSA148B04 Maturing Sugarcane Stem Lambda ZIPLOX Library (MCS) Saccharum hybrid cultivar Q117 cDNA clone MCSA128B06 5' similar to transcription factor, mRNA sequence]~~gi|35206667|gb|CF575341.1|CF575341[ MCSA145H10 Maturing Sugarcane Stem Lambda ZIPLOX Library (MCS) Sac…
miR160a-3p	8	gi|35991088|gb|CA274607.1|CA274607[ SCQSLB2055D01.b LB2 Saccharum hybrid cultivar SP80-3280 cDNA clone SCQSLB2055D01 3', mRNA sequence]~~gi|35978269|gb|CA270693.1|CA270693[ SCRULB2062C10.b LB2 Saccharum hybrid cultivar SP80-3280 cDNA clone SCRULB2062C10 3', mRNA sequence]~~gi|35322520|gb|CA244663.1|CA244663[ SCSFFL4083D02.b FL4 Saccharum hybrid cultivar (mixed) cDNA clone SCSFFL4083D02 3', mRNA s…
miR162a	3	Sugarcane_Unigene_BMK.70963[]~~Sugarcane_Unigene_BMK.53998[]~~gi|34953135|gb|CA099816.1|CA099816[ SCVPCL6041C01.g CL6 Saccharum hybrid cultivar SP80-3280 cDNA clone SCVPCL6041C01 5', mRNA sequence]
miR164a	25	Sugarcane_Unigene_BMK.61541[]~~Sugarcane_Unigene_BMK.64437[]~~Sugarcane_Unigene_BMK.57604[]~~gi36039442[]~~Sugarcane_Unigene_BMK.53955[]~~Sugarcane_Unigene_BMK.72801[]~~Sugarcane_Unigene_BMK.54962[]~~Sugarcane_Unigene_BMK.40095[]~~Sugarcane_Unigene_BMK.65798[]~~gi35304269[]~~Sugarcane_Unigene_BMK.5913[]~~gi|35201181|gb|CF569855.1|CF569855[ YCS21_042 Immature Sugarcane Stem Lambda ZIPLOX Library (…
miR164a-3p	3	Sugarcane_Unigene_BMK.63517[]~~Sugarcane_Unigene_BMK.66352[]~~gi|36050882|gb|CA292393.1|CA292393[ SCACFL8023G02.g FL8 Saccharum hybrid cultivar (mixed) cDNA clone SCACFL8023G02 5', mRNA sequence]
miR165a	21	gi34929242[]~~Sugarcane_Unigene_BMK.74636[]~~Sugarcane_Unigene_BMK.11916[]~~Sugarcane_Unigene_BMK.70050[]~~Sugarcane_Unigene_BMK.77770[]~~gi34943654[]~~Sugarcane_Unigene_BMK.60568[]~~Sugarcane_Unigene_BMK.77728[]~~gi|35301255|gb|CA234075.1|CA234075[ SCCCCL6C01H02.g CL6 Saccharum hybrid cultivar SP80-3280 cDNA clone SCCCCL6C01H02 5', mRNA sequence]~~gi|34947876|gb|CA094569.1|CA094569[ SCCCCL4010A1…
miR165a-3p	51	gi35070873[]~~gi35994078[]~~Sugarcane_Unigene_BMK.74449[]~~Sugarcane_Unigene_BMK.74636[]~~Sugarcane_Unigene_BMK.53546[]~~Sugarcane_Unigene_BMK.74542[]~~Sugarcane_Unigene_BMK.5065[]~~Sugarcane_Unigene_BMK.66435[]~~Sugarcane_Unigene_BMK.11916[]~~Sugarcane_Unigene_BMK.65047[]~~Sugarcane_Unigene_BMK.72945[]~~Sugarcane_Unigene_BMK.50882[]~~Sugarcane_Unigene_BMK.61167[]~~Sugarcane_Unigene_BMK.77770[]~~…
miR166a	11	Sugarcane_Unigene_BMK.74449[]~~Sugarcane_Unigene_BMK.11916[]~~Sugarcane_Unigene_BMK.72615[]~~Sugarcane_Unigene_BMK.90182[]~~gi|35299349|gb|CA233130.1|CA233130[ SCRUFL3067B11.g Saccharum officinarum FL3 Saccharum hybrid cultivar (mixed) cDNA clone SCRUFL3067B11 5', mRNA sequence]~~gi|35285308|gb|CA226194.1|CA226194[ SCVPFL3042F01.g Saccharum officinarum FL3 Saccharum hybrid cultivar (mixed) cDNA c…
miR166g-3p	20	Sugarcane_Unigene_BMK.74449[]~~Sugarcane_Unigene_BMK.6928[]~~Sugarcane_Unigene_BMK.71776[]~~Sugarcane_Unigene_BMK.70869[]~~Sugarcane_Unigene_BMK.11916[]~~Sugarcane_Unigene_BMK.72615[]~~Sugarcane_Unigene_BMK.67946[]~~Sugarcane_Unigene_BMK.90182[]~~Sugarcane_Unigene_BMK.45944[]~~gi|239916241|gb|GE324884.1|GE324884[ ScPhySHF 056 Saccharum officinarum CoC671 ESTs from the Forward SSH library Saccharu…
miR167a	4	gi36022248[]~~Sugarcane_Unigene_BMK.53204[]~~Sugarcane_Unigene_BMK.36485[]~~gi|36022248|gb|CA284394.1|CA284394[ SCSFSD1065B12.b SD1 Saccharum hybrid cultivar (mixed) cDNA clone SCSFSD1065B12 3', mRNA sequence]
miR167e-3p	2	Sugarcane_Unigene_BMK.56796[]~~gi|35304211|gb|CA235551.1|CA235551[ SCACFL5010F06.g Saccharum officinarum FL5 Saccharum hybrid cultivar (mixed) cDNA clone SCACFL5010F06 5', mRNA sequence]
miR168-3p	1	gi|35301874|gb|CA234378.1|CA234378[ SCJLSB1060A12.g SB1 Saccharum hybrid cultivar SP80-3280 cDNA clone SCJLSB1060A12 5', mRNA sequence]
miR168a-5p	11	Sugarcane_Unigene_BMK.74730[]~~Sugarcane_Unigene_BMK.80245[]~~Sugarcane_Unigene_BMK.72542[]~~Sugarcane_Unigene_BMK.66779[]~~gi|34953213|gb|CA099906.1|CA099906[ SCVPCL6042D12.g CL6 Saccharum hybrid cultivar SP80-3280 cDNA clone SCVPCL6042D12 5', mRNA sequence]~~gi|34953209|gb|CA099902.1|CA099902[ SCVPCL6042D06.g CL6 Saccharum hybrid cultivar SP80-3280 cDNA clone SCVPCL6042D06 5', mRNA sequence]~~g…
miR169b	9	Sugarcane_Unigene_BMK.63823[]~~Sugarcane_Unigene_BMK.58790[]~~Sugarcane_Unigene_BMK.19029[]~~Sugarcane_Unigene_BMK.28950[]~~gi|35953786|gb|CA262135.1|CA262135[ SCEQLB2017G07.g LB2 Saccharum hybrid cultivar SP80-3280 cDNA clone SCEQLB2017G07 5', mRNA sequence]~~gi|35951948|gb|CA261222.1|CA261222[ SCCCLB2007A11.g LB2 Saccharum hybrid cultivar SP80-3280 cDNA clone SCCCLB2007A11 5', mRNA sequence]~~g…
miR169e-3p	153	Sugarcane_Unigene_BMK.74676[]~~gi9802383[]~~Sugarcane_Unigene_BMK.66398[]~~Sugarcane_Unigene_BMK.73519[]~~Sugarcane_Unigene_BMK.81940[]~~gi34972953[]~~Sugarcane_Unigene_BMK.60106[]~~Sugarcane_Unigene_BMK.54056[]~~Sugarcane_Unigene_BMK.48064[]~~Sugarcane_Unigene_BMK.59926[]~~Sugarcane_Unigene_BMK.59331[]~~gi35963724[]~~gi35108750[]~~Sugarcane_Unigene_BMK.48896[]~~Sugarcane_Unigene_BMK.40498[]~~Sug…
miR171b	17	Sugarcane_Unigene_BMK.74507[]~~Sugarcane_Unigene_BMK.49020[]~~gi35031648[]~~Sugarcane_Unigene_BMK.36198[]~~Sugarcane_Unigene_BMK.49168[]~~gi34959934[]~~Sugarcane_Unigene_BMK.37855[]~~gi|36040385|gb|CA289093.1|CA289093[ SCEZSD2081H08.g SD2 Saccharum hybrid cultivar (mixed) cDNA clone SCEZSD2081H08 5', mRNA sequence]~~gi|35278011|gb|CA222560.1|CA222560[ SCEZFL4047B02.g FL4 Saccharum hybrid cultivar…
miR171b-3p	15	Sugarcane_Unigene_BMK.74507[]~~Sugarcane_Unigene_BMK.49020[]~~gi35031648[]~~Sugarcane_Unigene_BMK.49168[]~~gi34959934[]~~Sugarcane_Unigene_BMK.37855[]~~gi|36040385|gb|CA289093.1|CA289093[ SCEZSD2081H08.g SD2 Saccharum hybrid cultivar (mixed) cDNA clone SCEZSD2081H08 5', mRNA sequence]~~gi|35278011|gb|CA222560.1|CA222560[ SCEZFL4047B02.g FL4 Saccharum hybrid cultivar (mixed) cDNA clone SCEZFL4047B…
miR172a	23	Sugarcane_Unigene_BMK.8731[]~~gi35972411[]~~Sugarcane_Unigene_BMK.63279[]~~Sugarcane_Unigene_BMK.66558[]~~Sugarcane_Unigene_BMK.51607[]~~Sugarcane_Unigene_BMK.64631[]~~Sugarcane_Unigene_BMK.53448[]~~gi|33459889|gb|BQ532126.1|BQ532126[ APEX3_30_D11 pSLR Saccharum hybrid cultivar CP72-2086 cDNA 5', mRNA sequence]~~gi|33458192|gb|BQ530429.1|BQ530429[ APEX1_3_A05 pSLR Saccharum hybrid cultivar CP72-2…
miR172e-3p	59	Sugarcane_Unigene_BMK.60293[]~~Sugarcane_Unigene_BMK.37223[]~~Sugarcane_Unigene_BMK.88673[]~~Sugarcane_Unigene_BMK.54138[]~~Sugarcane_Unigene_BMK.64580[]~~Sugarcane_Unigene_BMK.8299[]~~Sugarcane_Unigene_BMK.53148[]~~gi35281487[]~~gi|373938358|gb|GW316420.1|GW316420[ ScPhySHF 204 Sugarcane cv. CoC 671 Forward SSH library Saccharum hybrid cultivar CoC 671 cDNA clone ScPhySHF 204, mRNA sequence]~~gi…
miR1854-5p	2	Sugarcane_Unigene_BMK.42664[]~~gi|35332225|gb|CA249503.1|CA249503[ SCRUFL1111F05.g FL1 Saccharum hybrid cultivar (mixed) cDNA clone SCRUFL1111F05 5', mRNA sequence]
miR1857-5p	1	Sugarcane_Unigene_BMK.42422[]
miR1858a	98	Sugarcane_Unigene_BMK.64609[]~~Sugarcane_Unigene_BMK.66398[]~~Sugarcane_Unigene_BMK.55673[]~~Sugarcane_Unigene_BMK.72170[]~~Sugarcane_Unigene_BMK.72799[]~~Sugarcane_Unigene_BMK.75545[]~~Sugarcane_Unigene_BMK.66283[]~~Sugarcane_Unigene_BMK.70455[]~~Sugarcane_Unigene_BMK.65351[]~~Sugarcane_Unigene_BMK.73422[]~~gi35033650[]~~Sugarcane_Unigene_BMK.33011[]~~Sugarcane_Unigene_BMK.67073[]~~Sugarcane_Uni…
miR1861d	1	Sugarcane_Unigene_BMK.65346[]
miR1862a	2	Sugarcane_Unigene_BMK.49807[]~~Sugarcane_Unigene_BMK.42262[]
miR1886.1	2	Sugarcane_Unigene_BMK.24992[]~~gi|36051698|gb|CA292665.1|CA292665[ SCRLFL8025B04.b FL8 Saccharum hybrid cultivar (mixed) cDNA clone SCRLFL8025B04 3', mRNA sequence]
miR2083-3p	7	Sugarcane_Unigene_BMK.28476[]~~Sugarcane_Unigene_BMK.57170[]~~gi|34952059|gb|CA098752.1|CA098752[ SCRLCL6030H11.g CL6 Saccharum hybrid cultivar SP80-3280 cDNA clone SCRLCL6030H11 5', mRNA sequence]~~gi|34947099|gb|CA093792.1|CA093792[ SCCCCL3140B01.g CL3 Saccharum hybrid cultivar cDNA clone SCCCCL3140B01 5', mRNA sequence]~~gi|35286638|gb|CA226844.1|CA226844[ SCRLFL3009F11.g Saccharum officinarum…
miR2097-5p	10	Sugarcane_Unigene_BMK.72689[]~~gi35247448[]~~Sugarcane_Unigene_BMK.57077[]~~gi34938441[]~~Sugarcane_Unigene_BMK.46365[]~~gi|35970962|gb|CA268312.1|CA268312[ SCQSRT3052G02.g RT3 Saccharum hybrid cultivar SP80-3280 cDNA clone SCQSRT3052G02 5', mRNA sequence]~~gi|35955477|gb|CA262978.1|CA262978[ SCPRLB2027G07.g LB2 Saccharum hybrid cultivar SP80-3280 cDNA clone SCPRLB2027G07 5', mRNA sequence]~~gi|3…
miR2108a	3	Sugarcane_Unigene_BMK.63047[]~~gi|35943730|gb|CA257121.1|CA257121[ SCSGFL4194F02.b FL4 Saccharum hybrid cultivar (mixed) cDNA clone SCSGFL4194F02 3', mRNA sequence]~~gi|34927468|gb|CA075195.1|CA075195[ SCJFAM1067D01.b AM1 Saccharum hybrid cultivar SP80-3280 cDNA clone SCJFAM1067D01 3', mRNA sequence]
miR2111-5p	3	Sugarcane_Unigene_BMK.69641[]~~gi|35310982|gb|CA238922.1|CA238922[ SCRFFL5037F10.g Saccharum officinarum FL5 Saccharum hybrid cultivar (mixed) cDNA clone SCRFFL5037F10 5', mRNA sequence]~~gi|34921393|gb|CA069843.1|CA069843[ SCSGAD1005E09.b AD1 Saccharum hybrid cultivar SP70-1143 cDNA clone SCSGAD1005E09 3', mRNA sequence]
miR2118	2	Sugarcane_Unigene_BMK.40168[]~~gi|35303911|gb|CA235402.1|CA235402[ SCCCFL4095H01.g FL4 Saccharum hybrid cultivar (mixed) cDNA clone SCCCFL4095H01 5', mRNA sequence]
miR2120	1	Sugarcane_Unigene_BMK.48531[]
miR2199	4	gi|33464325|gb|BQ536562.1|BQ536562[ STEM4_2_C05 pSS Saccharum hybrid cultivar CP72-2086 cDNA 5', mRNA sequence]~~gi|33463767|gb|BQ536004.1|BQ536004[ STEM2_8_G09 pSS Saccharum hybrid cultivar CP72-2086 cDNA 5', mRNA sequence]~~gi|33463756|gb|BQ535993.1|BQ535993[ STEM2_8_F02 pSS Saccharum hybrid cultivar CP72-2086 cDNA 5', mRNA sequence]~~gi|34971610|gb|CA118302.1|CA118302[ SCBGLR1096C09.g LR1 Sacc…
miR2592ap	2	Sugarcane_Unigene_BMK.51226[]~~Sugarcane_Unigene_BMK.44599[]
miR2630a	1	Sugarcane_Unigene_BMK.72974[]
miR2661	4	gi|268775084|gb|DN193001.1|DN193001[ SUM01-049F-B09-075.b Sugarcane mature leaf tissue library Saccharum hybrid cultivar CoS 767 cDNA clone SUM01-049F-B09-075 5', mRNA sequence]~~gi|35061059|gb|CA154209.1|CA154209[ SCVPRZ2040F06.g RZ2 Saccharum hybrid cultivar SP80-3280 cDNA clone SCVPRZ2040F06 5', mRNA sequence]~~gi|34945913|gb|CA092606.1|CA092606[ SCVPAM2066H05.g AM2 Saccharum hybrid cultivar S…
miR2665	3	Sugarcane_Unigene_BMK.70661[]~~gi|34977754|gb|CA124446.1|CA124446[ SCUTCL6034C03.g CL6 Saccharum hybrid cultivar SP80-3280 cDNA clone SCUTCL6034C03 5', mRNA sequence]~~gi|34952764|gb|CA099457.1|CA099457[ SCUTCL6034C09.g CL6 Saccharum hybrid cultivar SP80-3280 cDNA clone SCUTCL6034C09 5', mRNA sequence]
miR2666	33	Sugarcane_Unigene_BMK.59947[]~~Sugarcane_Unigene_BMK.63258[]~~gi34948839[]~~Sugarcane_Unigene_BMK.37784[]~~Sugarcane_Unigene_BMK.65772[]~~Sugarcane_Unigene_BMK.39766[]~~Sugarcane_Unigene_BMK.51582[]~~Sugarcane_Unigene_BMK.44638[]~~Sugarcane_Unigene_BMK.47237[]~~Sugarcane_Unigene_BMK.63598[]~~Sugarcane_Unigene_BMK.21459[]~~Sugarcane_Unigene_BMK.70262[]~~Sugarcane_Unigene_BMK.72463[]~~gi|268795589|…
miR2671j	76	Sugarcane_Unigene_BMK.59698[]~~gi35038892[]~~Sugarcane_Unigene_BMK.54177[]~~Sugarcane_Unigene_BMK.10523[]~~gi36007431[]~~gi35969483[]~~gi35235924[]~~gi|373938399|gb|GW316461.1|GW316461[ ScPhySHF 397 Sugarcane cv. CoC 671 Forward SSH library Saccharum hybrid cultivar CoC 671 cDNA clone ScPhySHF 397, mRNA sequence]~~gi|35205879|gb|CF574553.1|CF574553[ MCSA116G12 Maturing Sugarcane Stem Lambda ZIPLO…
miR2873c	3	Sugarcane_Unigene_BMK.73845[]~~Sugarcane_Unigene_BMK.26423[]~~gi|432142817|gb|JZ152823.1|JZ152823[ D24 Colletotrichum falcatum infected Saccharum hybrid cultivar Co 93009 differential display cDNA library Saccharum hybrid cultivar Co 93009 cDNA, mRNA sequence]
miR2877	1	Sugarcane_Unigene_BMK.60928[]
miR2916	3	gi|320497995|gb|GT757759.1|GT757759[ SUL21-001-E12-N-087.b Sugarcane water-logging stress induced forward SSH library Saccharum hybrid cultivar BO91 cDNA clone SUL21-001-E12-N-087 5', mRNA sequence]~~gi|34952243|gb|CA098936.1|CA098936[ SCSFCL6066B04.g CL6 Saccharum hybrid cultivar SP80-3280 cDNA clone SCSFCL6066B04 5', mRNA sequence]~~gi|33462739|gb|BQ534976.1|BQ534976[ LEAF1_1_G10 pSL Saccharum …
miR319a-3p	8	Sugarcane_Unigene_BMK.64019[]~~Sugarcane_Unigene_BMK.72701[]~~Sugarcane_Unigene_BMK.45030[]~~Sugarcane_Unigene_BMK.47442[]~~Sugarcane_Unigene_BMK.68503[]~~gi|36016346|gb|CA283119.1|CA283119[ SCBGSD1050E04.g SD1 Saccharum hybrid cultivar (mixed) cDNA clone SCBGSD1050E04 5', mRNA sequence]~~gi|35265847|gb|CA216492.1|CA216492[ SCCCFL5002B02.g Saccharum officinarum FL5 Saccharum hybrid cultivar (mixe…
miR3438-5p	38	gi35338497[]~~Sugarcane_Unigene_BMK.56577[]~~gi35951870[]~~gi34975223[]~~gi|35204457|gb|CF573131.1|CF573131[ MCSA065F08 Maturing Sugarcane Stem Lambda ZIPLOX Library (MCS) Saccharum hybrid cultivar Q117 cDNA clone MCSA047E03 5' similar to zinc finger protein, mRNA sequence]~~gi|35202993|gb|CF571667.1|CF571667[ MCS016E04 Maturing Sugarcane Stem Lambda ZIPLOX Library (MCS) Saccharum hybrid cultivar…
miR3440b-3p	18	Sugarcane_Unigene_BMK.66503[]~~Sugarcane_Unigene_BMK.24403[]~~Sugarcane_Unigene_BMK.53207[]~~Sugarcane_Unigene_BMK.46860[]~~Sugarcane_Unigene_BMK.64837[]~~Sugarcane_Unigene_BMK.51300[]~~gi34977121[]~~gi|268776666|gb|CN608697.1|CN608697[ SUL01-032F-C02-006.b Sugarcane leaf whorl library Saccharum hybrid cultivar CoS 767 cDNA clone SUL01-032F-C02-006 5', mRNA sequence]~~gi|35972670|gb|CA268870.1|CA…
miR3513-5p	14	Sugarcane_Unigene_BMK.75906[]~~Sugarcane_Unigene_BMK.28643[]~~Sugarcane_Unigene_BMK.42598[]~~Sugarcane_Unigene_BMK.74159[]~~gi|35206082|gb|CF574756.1|CF574756[ MCSA119B10 Maturing Sugarcane Stem Lambda ZIPLOX Library (MCS) Saccharum hybrid cultivar Q117 cDNA clone MCSA109G03 5' similar to NLS receptor, mRNA sequence]~~gi|34953420|gb|CA100113.1|CA100113[ SCVPCL6045G07.g CL6 Saccharum hybrid cultiv…
miR3522	4	Sugarcane_Unigene_BMK.75479[]~~Sugarcane_Unigene_BMK.5638[]~~gi|35077143|gb|CA162092.1|CA162092[ SCQSRZ3037C02.b RZ3 Saccharum hybrid cultivar SP80-3280 cDNA clone SCQSRZ3037C02 3', mRNA sequence]~~gi|35072160|gb|CA159614.1|CA159614[ SCJFRZ3C04C01.b RZ3 Saccharum hybrid cultivar SP80-3280 cDNA clone SCJFRZ3C04C01 3', mRNA sequence]
miR3711	20	gi35963697[]~~Sugarcane_Unigene_BMK.62494[]~~gi35941038[]~~Sugarcane_Unigene_BMK.41941[]~~gi|35207845|gb|CF576519.1|CF576519[ MCSA201A05 Maturing Sugarcane Stem Lambda ZIPLOX Library (MCS) Saccharum hybrid cultivar Q117 cDNA clone MCSA192A12 5' similar to unknown function, mRNA sequence]~~gi|35206173|gb|CF574847.1|CF574847[ MCSA120C06 Maturing Sugarcane Stem Lambda ZIPLOX Library (MCS) Saccharum …
miR390-3p	16	Sugarcane_Unigene_BMK.70465[]~~Sugarcane_Unigene_BMK.63749[]~~Sugarcane_Unigene_BMK.1606[]~~Sugarcane_Unigene_BMK.24175[]~~Sugarcane_Unigene_BMK.61941[]~~Sugarcane_Unigene_BMK.56684[]~~Sugarcane_Unigene_BMK.37360[]~~gi|268784076|gb|DN194970.1|DN194970[ SUM01-045F-B10-077.b Sugarcane mature leaf tissue library Saccharum hybrid cultivar CoS 767 cDNA clone SUM01-045F-B10-077 5', mRNA sequence]~~gi|2…
miR390a	4	Sugarcane_Unigene_BMK.70445[]~~gi|35342051|gb|CA254287.1|CA254287[ SCBFFL4112B07.g FL4 Saccharum hybrid cultivar (mixed) cDNA clone SCBFFL4112B07 5', mRNA sequence]~~gi|35249323|gb|CA208230.1|CA208230[ SCMCSB1113F06.g SB1 Saccharum hybrid cultivar SP80-3280 cDNA clone SCMCSB1113F06 5', mRNA sequence]~~gi|35102606|gb|CA174685.1|CA174685[ SCJFST1013F04.g ST1 Saccharum hybrid cultivar SP80-3280 cDNA…
miR393	13	gi35253260[]~~Sugarcane_Unigene_BMK.47889[]~~Sugarcane_Unigene_BMK.72120[]~~gi|35207263|gb|CF575937.1|CF575937[ MCSA173E10 Maturing Sugarcane Stem Lambda ZIPLOX Library (MCS) Saccharum hybrid cultivar Q117 cDNA clone MCSA137B05 5' similar to transport inhibitor response 1, mRNA sequence]~~gi|36058721|gb|CA295066.1|CA295066[ SCQGLV1018G11.g LV1 Saccharum hybrid cultivar (mixed) cDNA clone SCQGLV10…
miR393b-3p	1	Sugarcane_Unigene_BMK.67934[]
miR394a	8	gi34929231[]~~Sugarcane_Unigene_BMK.67749[]~~gi|35206322|gb|CF574996.1|CF574996[ MCSA142A02 Maturing Sugarcane Stem Lambda ZIPLOX Library (MCS) Saccharum hybrid cultivar Q117 cDNA clone MCSA123D02 5' similar to unknown function, mRNA sequence]~~gi|35206000|gb|CF574674.1|CF574674[ MCSA118C02 Maturing Sugarcane Stem Lambda ZIPLOX Library (MCS) Saccharum hybrid cultivar Q117 cDNA clone MCSA108B09 5'…
miR395h-5p	12	Sugarcane_Unigene_BMK.23824[]~~Sugarcane_Unigene_BMK.78139[]~~Sugarcane_Unigene_BMK.69827[]~~gi|268791047|gb|DV638203.1|DV638203[ SUR01-145-F02-A-015.b Sugarcane root library Saccharum hybrid cultivar CoS 767 cDNA clone SUR01-145-F02-A-015 5', mRNA sequence]~~gi|36008576|gb|CA280605.1|CA280605[ SCVPFL1C11E05.g FL1 Saccharum hybrid cultivar (mixed) cDNA clone SCVPFL1C11E05 5', mRNA sequence]~~gi|3…
miR395o-3p	25	Sugarcane_Unigene_BMK.59077[]~~gi56409849[]~~Sugarcane_Unigene_BMK.54812[]~~Sugarcane_Unigene_BMK.74334[]~~Sugarcane_Unigene_BMK.53035[]~~Sugarcane_Unigene_BMK.23824[]~~Sugarcane_Unigene_BMK.23824[]~~Sugarcane_Unigene_BMK.82705[]~~Sugarcane_Unigene_BMK.20720[]~~gi34959686[]~~gi34959686[]~~gi|32813928|gb|BU102605.1|BU102605[ SCCCAD1002D09.g Saccharum officinarum mRNA (Nogueira,F.T.S) Saccharum hyb…
miR396c-3p	3	Sugarcane_Unigene_BMK.45304[]~~gi268781156[]~~gi|268781156|gb|CN610810.1|CN610810[ SUS02-006F-C01-002.b Sugarcane mature stem library Saccharum hybrid cultivar CoS 767 cDNA clone SUS02-006F-C01-002 5', mRNA sequence]
miR396e-5p	25	Sugarcane_Unigene_BMK.73375[]~~gi34938144[]~~Sugarcane_Unigene_BMK.68487[]~~Sugarcane_Unigene_BMK.60551[]~~Sugarcane_Unigene_BMK.13721[]~~gi|32814913|gb|BU103582.1|BU103582[ SCCCLR1068A03.g Saccharum officinarum mRNA (Nogueira,F.T.S) Saccharum hybrid cultivar SP80-3280 cDNA, mRNA sequence]~~gi|35969535|gb|CA267807.1|CA267807[ SCJLLB2078C10.b LB2 Saccharum hybrid cultivar SP80-3280 cDNA clone SCJL…
miR397-3p	1	Sugarcane_Unigene_BMK.105[]
miR397-5p	2	Sugarcane_Unigene_BMK.4626[]~~gi|35119641|gb|CA183156.1|CA183156[ SCMCST3168E07.g ST3 Saccharum hybrid cultivar SP80-3280 cDNA clone SCMCST3168E07 5', mRNA sequence]
miR398a-3p	98	gi35312963[]~~gi|35207433|gb|CF576107.1|CF576107[ MCSA175H03 Maturing Sugarcane Stem Lambda ZIPLOX Library (MCS) Saccharum hybrid cultivar Q117 cDNA clone MCSA156E08 5' similar to selenium-binding protein, mRNA sequence]~~gi|35207388|gb|CF576062.1|CF576062[ MCSA175D02 Maturing Sugarcane Stem Lambda ZIPLOX Library (MCS) Saccharum hybrid cultivar Q117 cDNA clone MCSA155G12 5' similar to selenium-bi…
miR398a-5p	27	Sugarcane_Unigene_BMK.71534[]~~Sugarcane_Unigene_BMK.505[]~~Sugarcane_Unigene_BMK.74155[]~~Sugarcane_Unigene_BMK.15504[]~~gi35030981[]~~Sugarcane_Unigene_BMK.51066[]~~Sugarcane_Unigene_BMK.32094[]~~Sugarcane_Unigene_BMK.36739[]~~Sugarcane_Unigene_BMK.62880[]~~Sugarcane_Unigene_BMK.59202[]~~gi|268782589|gb|DN194947.1|DN194947[ SUM01-022F-G02-008.b Sugarcane mature leaf tissue library Saccharum hyb…
miR399d	3	Sugarcane_Unigene_BMK.77406[]~~Sugarcane_Unigene_BMK.42020[]~~Sugarcane_Unigene_BMK.58884[]
miR408-3p	39	Sugarcane_Unigene_BMK.57638[]~~Sugarcane_Unigene_BMK.38498[]~~gi35253478[]~~Sugarcane_Unigene_BMK.25909[]~~gi35973891[]~~gi35998866[]~~Sugarcane_Unigene_BMK.74494[]~~Sugarcane_Unigene_BMK.59841[]~~Sugarcane_Unigene_BMK.75664[]~~Sugarcane_Unigene_BMK.7138[]~~Sugarcane_Unigene_BMK.5860[]~~Sugarcane_Unigene_BMK.5860[]~~Sugarcane_Unigene_BMK.80711[]~~Sugarcane_Unigene_BMK.50889[]~~Sugarcane_Unigene_B…
miR408-5p	2	Sugarcane_Unigene_BMK.75189[]~~gi|35294505|gb|CA230705.1|CA230705[ SCJFFL3C06C05.b Saccharum officinarum FL3 Saccharum hybrid cultivar (mixed) cDNA clone SCJFFL3C06C05 3', mRNA sequence]
miR414	864	Sugarcane_Unigene_BMK.59950[]~~gi35281553[]~~Sugarcane_Unigene_BMK.62131[]~~gi35045934[]~~Sugarcane_Unigene_BMK.62982[]~~Sugarcane_Unigene_BMK.62982[]~~Sugarcane_Unigene_BMK.63889[]~~Sugarcane_Unigene_BMK.64662[]~~Sugarcane_Unigene_BMK.65803[]~~Sugarcane_Unigene_BMK.66089[]~~Sugarcane_Unigene_BMK.70636[]~~Sugarcane_Unigene_BMK.71250[]~~gi32815024[]~~gi35068834[]~~Sugarcane_Unigene_BMK.75183[]~~gi…
equence]~~gi|35953604|gb|CA262047.1|CA262047[ SCEQLB2016G03.g LB2 Saccharum hybrid cultivar SP80-3280 cDNA clone SCEQLB2016G03 5', mRNA sequence]~~gi|35950112|gb|CA260313.1|CA260313[ SCRLRT3034C07.g RT3 Saccharum hybrid cultivar SP80-3280 cDNA clone SCRLRT3034C07 5', mRNA sequence]~~gi|35949411|gb|CA259959.1|CA259959[ SCPRRT3028G02.g RT3 Saccharum hybrid cultivar SP80-3280 cDNA clone SCPRRT3028G0…
cultivar SP80-3280 cDNA clone SCRLST3164G04 5', mRNA sequence]~~gi|35120509|gb|CA183589.1|CA183589[ SCQGST3154C05.g ST3 Saccharum hybrid cultivar SP80-3280 cDNA clone SCQGST3154C05 5', mRNA sequence]~~gi|35120509|gb|CA183589.1|CA183589[ SCQGST3154C05.g ST3 Saccharum hybrid cultivar SP80-3280 cDNA clone SCQGST3154C05 5', mRNA sequence]~~gi|35119769|gb|CA183220.1|CA183220[ SCQGST3122E09.g ST3 Sacch…
clone SCUTAM2005D02 5', mRNA sequence]~~gi|34943688|gb|CA090381.1|CA090381[ SCSGAM2104A11.g AM2 Saccharum hybrid cultivar SP80-3280 cDNA clone SCSGAM2104A11 5', mRNA sequence]~~gi|34942506|gb|CA089199.1|CA089199[ SCRLAM2049H11.g AM2 Saccharum hybrid cultivar SP80-3280 cDNA clone SCRLAM2049H11 5', mRNA sequence]~~gi|34942476|gb|CA089169.1|CA089169[ SCRLAM2049F03.g AM2 Saccharum hybrid cultivar SP8…
miR415	24	Sugarcane_Unigene_BMK.59413[]~~Sugarcane_Unigene_BMK.74156[]~~gi35141116[]~~Sugarcane_Unigene_BMK.71542[]~~Sugarcane_Unigene_BMK.74247[]~~Sugarcane_Unigene_BMK.58131[]~~Sugarcane_Unigene_BMK.50429[]~~Sugarcane_Unigene_BMK.69973[]~~Sugarcane_Unigene_BMK.62166[]~~gi|35202392|gb|CF571066.1|CF571066[ MCS009B10 Maturing Sugarcane Stem Lambda ZIPLOX Library (MCS) Saccharum hybrid cultivar Q117 cDNA clo…
miR419	56	Sugarcane_Unigene_BMK.54817[]~~Sugarcane_Unigene_BMK.56097[]~~Sugarcane_Unigene_BMK.75097[]~~Sugarcane_Unigene_BMK.75924[]~~Sugarcane_Unigene_BMK.48052[]~~Sugarcane_Unigene_BMK.49642[]~~Sugarcane_Unigene_BMK.52546[]~~Sugarcane_Unigene_BMK.44082[]~~Sugarcane_Unigene_BMK.52256[]~~Sugarcane_Unigene_BMK.46803[]~~Sugarcane_Unigene_BMK.54141[]~~Sugarcane_Unigene_BMK.58854[]~~Sugarcane_Unigene_BMK.70659…
miR437	6	Sugarcane_Unigene_BMK.5937[]~~Sugarcane_Unigene_BMK.29315[]~~Sugarcane_Unigene_BMK.73197[]~~Sugarcane_Unigene_BMK.52660[]~~gi|34946551|gb|CA093244.1|CA093244[ SCCCCL3001H11.g CL3 Saccharum hybrid cultivar cDNA clone SCCCCL3001H11 5', mRNA sequence]~~gi|34965649|gb|CA112342.1|CA112342[ SCEPLB1044G11.g LB1 Saccharum hybrid cultivar SP80-3280 cDNA clone SCEPLB1044G11 5', mRNA sequence]
miR444b.2	25	Sugarcane_Unigene_BMK.27314[]~~Sugarcane_Unigene_BMK.69302[]~~Sugarcane_Unigene_BMK.11223[]~~Sugarcane_Unigene_BMK.44152[]~~gi|268777235|gb|CN608762.1|CN608762[ SUL01-033F-B02-013.b Sugarcane leaf whorl library Saccharum hybrid cultivar CoS 767 cDNA clone SUL01-033F-B02-013 5', mRNA sequence]~~gi|268777234|gb|CN608761.1|CN608761[ SUL01-033F-B01-009.b Sugarcane leaf whorl library Saccharum hybrid …
miR482-5p	39	gi35962523[]~~Sugarcane_Unigene_BMK.21398[]~~gi|35204417|gb|CF573091.1|CF573091[ MCSA065C02 Maturing Sugarcane Stem Lambda ZIPLOX Library (MCS) Saccharum hybrid cultivar Q117 cDNA clone MCSA046F08 5' similar to ribosomal protein, mRNA sequence]~~gi|35283723|gb|CA225400.1|CA225400[ SCCCCL6C03F10.g CL6 Saccharum hybrid cultivar SP80-3280 cDNA clone SCCCCL6C03F10 5', mRNA sequence]~~gi|33458421|gb|B…
miR4993	1056	Sugarcane_Unigene_BMK.54534[]~~gi35236336[]~~Sugarcane_Unigene_BMK.28672[]~~gi35038538[]~~Sugarcane_Unigene_BMK.36037[]~~Sugarcane_Unigene_BMK.56764[]~~gi35329520[]~~Sugarcane_Unigene_BMK.47884[]~~Sugarcane_Unigene_BMK.45634[]~~Sugarcane_Unigene_BMK.59828[]~~gi35264276[]~~Sugarcane_Unigene_BMK.49340[]~~gi151138870[]~~Sugarcane_Unigene_BMK.60162[]~~Sugarcane_Unigene_BMK.61124[]~~gi35058042[]~~Suga…
FLV1045C05 5', mRNA sequence]~~gi|36074045|gb|CA300234.1|CA300234[ SCRFLV1036C06.g LV1 Saccharum hybrid cultivar (mixed) cDNA clone SCRFLV1036C06 5', mRNA sequence]~~gi|36072287|gb|CA299641.1|CA299641[ SCCCFL8C03C10.g FL8 Saccharum hybrid cultivar (mixed) cDNA clone SCCCFL8C03C10 5', mRNA sequence]~~gi|36071924|gb|CA299522.1|CA299522[ SCCCFL8C02A01.g FL8 Saccharum hybrid cultivar (mixed) cDNA clo…
ybrid cultivar SP70-1143 cDNA clone SCRLAD1100E01 5', mRNA sequence]~~gi|35255443|gb|CA211287.1|CA211287[ SCRLAD1097H04.g AD1 Saccharum hybrid cultivar SP70-1143 cDNA clone SCRLAD1097H04 5', mRNA sequence]~~gi|35255378|gb|CA211255.1|CA211255[ SCRLAD1097E04.g AD1 Saccharum hybrid cultivar SP70-1143 cDNA clone SCRLAD1097E04 5', mRNA sequence]~~gi|35255378|gb|CA211255.1|CA211255[ SCRLAD1097E04.g AD1…
6H07 5', mRNA sequence]~~gi|35026042|gb|CA136741.1|CA136741[ SCQSRT1034E01.g RT1 Saccharum hybrid cultivar SP80-3280 cDNA clone SCQSRT1034E01 5', mRNA sequence]~~gi|35025328|gb|CA136385.1|CA136385[ SCQGRT1041H02.g RT1 Saccharum hybrid cultivar SP80-3280 cDNA clone SCQGRT1041H02 5', mRNA sequence]~~gi|35024642|gb|CA136041.1|CA136041[ SCJLRT1023F12.g RT1 Saccharum hybrid cultivar SP80-3280 cDNA clo…
miR5020a	4	Sugarcane_Unigene_BMK.73905[]~~gi|36053445|gb|CA293280.1|CA293280[ SCAGFL8042E12.g FL8 Saccharum hybrid cultivar (mixed) cDNA clone SCAGFL8042E12 5', mRNA sequence]~~gi|35330921|gb|CA248849.1|CA248849[ SCSBFL1104F04.b FL1 Saccharum hybrid cultivar (mixed) cDNA clone SCSBFL1104F04 3', mRNA sequence]~~gi|34924035|gb|CA071884.1|CA071884[ SCBGAM1091G06.g AM1 Saccharum hybrid cultivar SP80-3280 cDNA c…
miR5021	6	Sugarcane_Unigene_BMK.71892[]~~Sugarcane_Unigene_BMK.52793[]~~Sugarcane_Unigene_BMK.15606[]~~Sugarcane_Unigene_BMK.69752[]~~Sugarcane_Unigene_BMK.73417[]~~gi|35986945|gb|CA273449.1|CA273449[ SCEPSD1005G10.g SD1 Saccharum hybrid cultivar (mixed) cDNA clone SCEPSD1005G10 5', mRNA sequence]
miR5049c	23	Sugarcane_Unigene_BMK.17654[]~~Sugarcane_Unigene_BMK.29275[]~~Sugarcane_Unigene_BMK.38307[]~~Sugarcane_Unigene_BMK.48146[]~~Sugarcane_Unigene_BMK.91868[]~~Sugarcane_Unigene_BMK.73514[]~~gi35072628[]~~Sugarcane_Unigene_BMK.40284[]~~Sugarcane_Unigene_BMK.33424[]~~Sugarcane_Unigene_BMK.86574[]~~Sugarcane_Unigene_BMK.75592[]~~Sugarcane_Unigene_BMK.81716[]~~Sugarcane_Unigene_BMK.68611[]~~Sugarcane_Uni…
miR5054	219	gi56681314[]~~Sugarcane_Unigene_BMK.44816[]~~Sugarcane_Unigene_BMK.60048[]~~gi35976297[]~~Sugarcane_Unigene_BMK.60821[]~~Sugarcane_Unigene_BMK.61814[]~~Sugarcane_Unigene_BMK.62705[]~~Sugarcane_Unigene_BMK.63036[]~~Sugarcane_Unigene_BMK.63847[]~~Sugarcane_Unigene_BMK.65364[]~~Sugarcane_Unigene_BMK.65377[]~~Sugarcane_Unigene_BMK.66159[]~~Sugarcane_Unigene_BMK.67519[]~~Sugarcane_Unigene_BMK.67590[]~…
miR5055	3	Sugarcane_Unigene_BMK.51785[]~~gi|268784625|gb|DN195246.1|DN195246[ SUM01-060F-E06-039.b Sugarcane mature leaf tissue library Saccharum hybrid cultivar CoS 767 cDNA clone SUM01-060F-E06-039 5', mRNA sequence]~~gi|35075329|gb|CA161184.1|CA161184[ SCMCRZ3066H05.g RZ3 Saccharum hybrid cultivar SP80-3280 cDNA clone SCMCRZ3066H05 5', mRNA sequence]
miR5059	6	Sugarcane_Unigene_BMK.82571[]~~Sugarcane_Unigene_BMK.56049[]~~Sugarcane_Unigene_BMK.70715[]~~Sugarcane_Unigene_BMK.57958[]~~gi|268794659|gb|DV640402.1|DV640402[ SUR01-179-A08-A-053.b Sugarcane root library Saccharum hybrid cultivar CoS 767 cDNA clone SUR01-179-A08-A-053 5', mRNA sequence]~~gi|35011417|gb|CA129491.1|CA129491[ SCSFLR2016B10.g LR2 Saccharum hybrid cultivar SP80-3280 cDNA clone SCSFL…
miR5061	17	Sugarcane_Unigene_BMK.75264[]~~gi35966585[]~~Sugarcane_Unigene_BMK.45804[]~~gi|166790460|gb|DV732799.1|DV732799[ SUS01-048-E09-A-069.b Sugarcane mature stem library Saccharum hybrid cultivar CoS 767 cDNA clone SUS01-048-E09-A-069 5', mRNA sequence]~~gi|35301265|gb|CA234080.1|CA234080[ SCCCCL6C01H11.g CL6 Saccharum hybrid cultivar SP80-3280 cDNA clone SCCCCL6C01H11 5', mRNA sequence]~~gi|34951136|…
miR5072	23	Sugarcane_Unigene_BMK.66284[]~~Sugarcane_Unigene_BMK.57499[]~~Sugarcane_Unigene_BMK.54137[]~~Sugarcane_Unigene_BMK.49652[]~~Sugarcane_Unigene_BMK.23144[]~~Sugarcane_Unigene_BMK.66830[]~~gi|49454960|gb|CO373645.1|CO373645[ MJR018A09 Methyl jasmonate-treated root Lambda ZIPLOX Library (MJR) Saccharum hybrid cultivar Q117 cDNA clone MJR044B10 5' similar to beta-glucosidase, mRNA sequence]~~gi|349478…
miR5075	24	Sugarcane_Unigene_BMK.60831[]~~Sugarcane_Unigene_BMK.12684[]~~Sugarcane_Unigene_BMK.40806[]~~Sugarcane_Unigene_BMK.63808[]~~Sugarcane_Unigene_BMK.54932[]~~Sugarcane_Unigene_BMK.60918[]~~Sugarcane_Unigene_BMK.73893[]~~Sugarcane_Unigene_BMK.34088[]~~Sugarcane_Unigene_BMK.1757[]~~Sugarcane_Unigene_BMK.59095[]~~Sugarcane_Unigene_BMK.75752[]~~Sugarcane_Unigene_BMK.44034[]~~Sugarcane_Unigene_BMK.69449[…
miR5077	49	gi35319645[]~~Sugarcane_Unigene_BMK.61960[]~~Sugarcane_Unigene_BMK.62421[]~~gi35338721[]~~Sugarcane_Unigene_BMK.54176[]~~Sugarcane_Unigene_BMK.45939[]~~gi35265282[]~~Sugarcane_Unigene_BMK.72510[]~~Sugarcane_Unigene_BMK.49497[]~~Sugarcane_Unigene_BMK.70655[]~~Sugarcane_Unigene_BMK.69150[]~~Sugarcane_Unigene_BMK.53317[]~~Sugarcane_Unigene_BMK.67327[]~~gi35289516[]~~Sugarcane_Unigene_BMK.41594[]~~Su…
miR5083	1	Sugarcane_Unigene_BMK.55897[]
miR5139	79	Sugarcane_Unigene_BMK.52173[]~~gi35325007[]~~Sugarcane_Unigene_BMK.64991[]~~gi35972408[]~~Sugarcane_Unigene_BMK.69650[]~~Sugarcane_Unigene_BMK.71434[]~~Sugarcane_Unigene_BMK.62067[]~~gi35288309[]~~Sugarcane_Unigene_BMK.18737[]~~Sugarcane_Unigene_BMK.71376[]~~gi35101026[]~~Sugarcane_Unigene_BMK.10963[]~~Sugarcane_Unigene_BMK.64750[]~~Sugarcane_Unigene_BMK.67064[]~~Sugarcane_Unigene_BMK.47139[]~~Su…
miR5152-3p	5	Sugarcane_Unigene_BMK.75742[]~~Sugarcane_Unigene_BMK.37212[]~~gi|35061298|gb|CA154328.1|CA154328[ SCVPRZ2042B07.g RZ2 Saccharum hybrid cultivar SP80-3280 cDNA clone SCVPRZ2042B07 5', mRNA sequence]~~gi|34974223|gb|CA120915.1|CA120915[ SCEPLR1051B12.g LR1 Saccharum hybrid cultivar SP80-3280 cDNA clone SCEPLR1051B12 5', mRNA sequence]~~gi|34944308|gb|CA091001.1|CA091001[ SCUTAM2006E11.b AM2 Sacchar…
miR5174d-3p	12	Sugarcane_Unigene_BMK.59299[]~~Sugarcane_Unigene_BMK.70357[]~~Sugarcane_Unigene_BMK.69599[]~~Sugarcane_Unigene_BMK.40108[]~~Sugarcane_Unigene_BMK.75721[]~~gi|35206194|gb|CF574868.1|CF574868[ MCSA120E05 Maturing Sugarcane Stem Lambda ZIPLOX Library (MCS) Saccharum hybrid cultivar Q117 cDNA clone MCSA089G12 5' similar to splicing factor, mRNA sequence]~~gi|36042252|gb|CA289667.1|CA289667[ SCAGFL800…
miR5175a	24	Sugarcane_Unigene_BMK.63587[]~~Sugarcane_Unigene_BMK.67291[]~~Sugarcane_Unigene_BMK.44925[]~~Sugarcane_Unigene_BMK.55895[]~~Sugarcane_Unigene_BMK.15303[]~~Sugarcane_Unigene_BMK.60256[]~~Sugarcane_Unigene_BMK.59193[]~~Sugarcane_Unigene_BMK.31415[]~~gi36042283[]~~Sugarcane_Unigene_BMK.73238[]~~Sugarcane_Unigene_BMK.74325[]~~Sugarcane_Unigene_BMK.4634[]~~Sugarcane_Unigene_BMK.27519[]~~Sugarcane_Unig…
miR5177	1	Sugarcane_Unigene_BMK.51908[]
miR5203	6	Sugarcane_Unigene_BMK.22814[]~~Sugarcane_Unigene_BMK.87075[]~~Sugarcane_Unigene_BMK.16078[]~~Sugarcane_Unigene_BMK.84461[]~~Sugarcane_Unigene_BMK.83793[]~~gi|35015488|gb|CA131470.1|CA131470[ SCBFRT1072A11.g RT1 Saccharum hybrid cultivar SP80-3280 cDNA clone SCBFRT1072A11 5', mRNA sequence]
miR5205b	143	Sugarcane_Unigene_BMK.40652[]~~Sugarcane_Unigene_BMK.59324[]~~Sugarcane_Unigene_BMK.43698[]~~Sugarcane_Unigene_BMK.60879[]~~Sugarcane_Unigene_BMK.63587[]~~Sugarcane_Unigene_BMK.64879[]~~Sugarcane_Unigene_BMK.66601[]~~Sugarcane_Unigene_BMK.67291[]~~Sugarcane_Unigene_BMK.69425[]~~Sugarcane_Unigene_BMK.70660[]~~Sugarcane_Unigene_BMK.70835[]~~Sugarcane_Unigene_BMK.73111[]~~Sugarcane_Unigene_BMK.74428…
miR5212-3p	5	gi36044134[]~~Sugarcane_Unigene_BMK.43684[]~~Sugarcane_Unigene_BMK.62357[]~~gi|35314624|gb|CA240731.1|CA240731[ SCCCCL7C05G04.g CL7 Saccharum hybrid cultivar cDNA clone SCCCCL7C05G04 5', mRNA sequence]~~gi|36044134|gb|CA290244.1|CA290244[ SCUTSD1024C10.g SD1 Saccharum hybrid cultivar (mixed) cDNA clone SCUTSD1024C10 5', mRNA sequence]
miR5221	3	Sugarcane_Unigene_BMK.10803[]~~Sugarcane_Unigene_BMK.31740[]~~gi|34958804|gb|CA105497.1|CA105497[ SCJFHR1C06B02.b HR1 Saccharum hybrid cultivar SP70-1143 cDNA clone SCJFHR1C06B02 3', mRNA sequence]
miR5226	7	Sugarcane_Unigene_BMK.48218[]~~Sugarcane_Unigene_BMK.65156[]~~gi|36048812|gb|CA291705.1|CA291705[ SCQGFL8015D07.g FL8 Saccharum hybrid cultivar (mixed) cDNA clone SCQGFL8015D07 5', mRNA sequence]~~gi|36004123|gb|CA279058.1|CA279058[ SCBFRT3093H06.g RT3 Saccharum hybrid cultivar SP80-3280 cDNA clone SCBFRT3093H06 5', mRNA sequence]~~gi|35946216|gb|CA258363.1|CA258363[ SCCCRT3006A10.g RT3 Saccharum…
miR5227	1	gi|35002058|gb|CA124800.1|CA124800[ SCQSLR1018F09.g LR1 Saccharum hybrid cultivar SP80-3280 cDNA clone SCQSLR1018F09 5', mRNA sequence]
miR5239	5	Sugarcane_Unigene_BMK.61723[]~~Sugarcane_Unigene_BMK.87822[]~~Sugarcane_Unigene_BMK.74280[]~~Sugarcane_Unigene_BMK.65156[]~~gi|36008456|gb|CA280566.1|CA280566[ SCVPFL1C10H12.g FL1 Saccharum hybrid cultivar (mixed) cDNA clone SCVPFL1C10H12 5', mRNA sequence]
miR5241a	1	Sugarcane_Unigene_BMK.59994[]
miR5242	2	gi|35025188|gb|CA136315.1|CA136315[ SCQGRT1041A10.g RT1 Saccharum hybrid cultivar SP80-3280 cDNA clone SCQGRT1041A10 5', mRNA sequence]~~gi|34919891|gb|CA068367.1|CA068367[ SCRUAD1061F04.b AD1 Saccharum hybrid cultivar SP70-1143 cDNA clone SCRUAD1061F04 3', mRNA sequence]
miR5246	11	gi35330834[]~~Sugarcane_Unigene_BMK.74948[]~~Sugarcane_Unigene_BMK.74731[]~~gi34919318[]~~gi35014233[]~~gi|35330834|gb|CA248809.1|CA248809[ SCSBFL1104A11.b FL1 Saccharum hybrid cultivar (mixed) cDNA clone SCSBFL1104A11 3', mRNA sequence]~~gi|35240402|gb|CA203786.1|CA203786[ SCSBFL1039F06.g FL1 Saccharum hybrid cultivar (mixed) cDNA clone SCSBFL1039F06 5', mRNA sequence]~~gi|35102877|gb|CA174820.1…
miR5258	6	Sugarcane_Unigene_BMK.73032[]~~gi|35277949|gb|CA222529.1|CA222529[ SCBGFL4055F07.g FL4 Saccharum hybrid cultivar (mixed) cDNA clone SCBGFL4055F07 5', mRNA sequence]~~gi|35121703|gb|CA184185.1|CA184185[ SCRFST3143C12.g ST3 Saccharum hybrid cultivar SP80-3280 cDNA clone SCRFST3143C12 5', mRNA sequence]~~gi|35034898|gb|CA141175.1|CA141175[ SCJFRT2058H02.g RT2 Saccharum hybrid cultivar SP80-3280 cDNA…
miR5265	11	Sugarcane_Unigene_BMK.75295[]~~Sugarcane_Unigene_BMK.30480[]~~gi34958660[]~~Sugarcane_Unigene_BMK.10687[]~~Sugarcane_Unigene_BMK.56806[]~~Sugarcane_Unigene_BMK.41790[]~~gi|35095070|gb|CA171041.1|CA171041[ SCRUSB1061D01.b SB1 Saccharum hybrid cultivar SP80-3280 cDNA clone SCRUSB1061D01 3', mRNA sequence]~~gi|35071878|gb|CA159475.1|CA159475[ SCJFRZ3C03F05.b RZ3 Saccharum hybrid cultivar SP80-3280 c…
miR528-5p	13	Sugarcane_Unigene_BMK.48694[]~~Sugarcane_Unigene_BMK.28589[]~~Sugarcane_Unigene_BMK.66681[]~~Sugarcane_Unigene_BMK.2195[]~~gi|268787664|gb|DV636127.1|DV636127[ SUR01-128-A10-A-069.b Sugarcane root library Saccharum hybrid cultivar CoS 767 cDNA clone SUR01-128-A10-A-069 5', mRNA sequence]~~gi|268784150|gb|CN611614.1|CN611614[ SUS02-018F-G07-052.b Sugarcane mature stem library Saccharum hybrid cult…
miR5284h	1	Sugarcane_Unigene_BMK.51577[]
miR528a-3p	9	Sugarcane_Unigene_BMK.54383[]~~Sugarcane_Unigene_BMK.48694[]~~Sugarcane_Unigene_BMK.54600[]~~Sugarcane_Unigene_BMK.32950[]~~Sugarcane_Unigene_BMK.66114[]~~Sugarcane_Unigene_BMK.6654[]~~gi|36045058|gb|CA290495.1|CA290495[ SCUTSD1026H02.g SD1 Saccharum hybrid cultivar (mixed) cDNA clone SCUTSD1026H02 5', mRNA sequence]~~gi|35027294|gb|CA137373.1|CA137373[ SCAGRT2039A03.g RT2 Saccharum hybrid cultiv…
miR529-3p	7	Sugarcane_Unigene_BMK.26865[]~~gi|268792263|gb|DV639395.1|DV639395[ SUR01-164-D06-A-046.b Sugarcane root library Saccharum hybrid cultivar CoS 767 cDNA clone SUR01-164-D06-A-046 5', mRNA sequence]~~gi|35113363|gb|CA180010.1|CA180010[ SCCCST2003B09.g ST2 Saccharum hybrid cultivar cDNA clone SCCCST2003B09 5', mRNA sequence]~~gi|35113355|gb|CA180006.1|CA180006[ SCCCST2003B03.g ST2 Saccharum hybrid c…
miR529-5p	26	Sugarcane_Unigene_BMK.53416[]~~gi35938895[]~~Sugarcane_Unigene_BMK.57104[]~~Sugarcane_Unigene_BMK.91766[]~~gi34930566[]~~Sugarcane_Unigene_BMK.73148[]~~gi35057213[]~~Sugarcane_Unigene_BMK.70373[]~~gi35296427[]~~Sugarcane_Unigene_BMK.56955[]~~Sugarcane_Unigene_BMK.29703[]~~gi|36048098|gb|CA291432.1|CA291432[ SCCCNR2002E08.g NR2 Saccharum hybrid cultivar cDNA clone SCCCNR2002E08 5', mRNA sequence]~…
miR5291a	1	Sugarcane_Unigene_BMK.40798[]
miR5293	5	Sugarcane_Unigene_BMK.50418[]~~Sugarcane_Unigene_BMK.54236[]~~Sugarcane_Unigene_BMK.57931[]~~Sugarcane_Unigene_BMK.80353[]~~gi|35280678|gb|CA223887.1|CA223887[ SCJFFL1C05B03.b FL1 Saccharum hybrid cultivar (mixed) cDNA clone SCJFFL1C05B03 3', mRNA sequence]
miR5298a	3	gi|34950923|gb|CA097616.1|CA097616[ SCMCCL6049B04.g CL6 Saccharum hybrid cultivar SP80-3280 cDNA clone SCMCCL6049B04 5', mRNA sequence]~~gi|35131624|gb|CA189049.1|CA189049[ SCCCLB1C01E02.g LB1 Saccharum hybrid cultivar SP80-3280 cDNA clone SCCCLB1C01E02 5', mRNA sequence]~~gi|34964184|gb|CA110877.1|CA110877[ SCCCLB1002E08.g LB1 Saccharum hybrid cultivar SP80-3280 cDNA clone SCCCLB1002E08 5', mRNA…
miR530-3p	42	Sugarcane_Unigene_BMK.61991[]~~Sugarcane_Unigene_BMK.64147[]~~Sugarcane_Unigene_BMK.66245[]~~Sugarcane_Unigene_BMK.70496[]~~gi35275150[]~~Sugarcane_Unigene_BMK.57307[]~~gi35038373[]~~Sugarcane_Unigene_BMK.11037[]~~Sugarcane_Unigene_BMK.61037[]~~Sugarcane_Unigene_BMK.75045[]~~Sugarcane_Unigene_BMK.50928[]~~Sugarcane_Unigene_BMK.65493[]~~Sugarcane_Unigene_BMK.69214[]~~gi35035725[]~~Sugarcane_Unigen…
miR530a	15	Sugarcane_Unigene_BMK.75821[]~~Sugarcane_Unigene_BMK.47677[]~~Sugarcane_Unigene_BMK.82498[]~~Sugarcane_Unigene_BMK.54967[]~~Sugarcane_Unigene_BMK.40852[]~~Sugarcane_Unigene_BMK.31495[]~~gi|35207721|gb|CF576395.1|CF576395[ MCSA179E07 Maturing Sugarcane Stem Lambda ZIPLOX Library (MCS) Saccharum hybrid cultivar Q117 cDNA clone MCSA159C08 5', mRNA sequence]~~gi|34949417|gb|CA096110.1|CA096110[ SCACC…
miR531b	15	Sugarcane_Unigene_BMK.60264[]~~Sugarcane_Unigene_BMK.24954[]~~Sugarcane_Unigene_BMK.68575[]~~Sugarcane_Unigene_BMK.38732[]~~Sugarcane_Unigene_BMK.73091[]~~Sugarcane_Unigene_BMK.43567[]~~Sugarcane_Unigene_BMK.72458[]~~gi35954071[]~~gi|36006852|gb|CA279999.1|CA279999[ SCVPLB2C02D07.g LB2 Saccharum hybrid cultivar SP80-3280 cDNA clone SCVPLB2C02D07 5', mRNA sequence]~~gi|35954071|gb|CA262279.1|CA262…
miR535a	7	Sugarcane_Unigene_BMK.70588[]~~gi34970660[]~~Sugarcane_Unigene_BMK.53207[]~~Sugarcane_Unigene_BMK.38311[]~~gi|31442571|gb|BU925676.1|BU925676[ MCS015D01 Maturing Sugarcane Stem Lambda ZIPLOX Library (MCS) Saccharum hybrid cultivar Q117 cDNA clone MCS015D01 5' similar to beta-glucosidase, mRNA sequence]~~gi|35295558|gb|CA231229.1|CA231229[ SCQSFL3032G03.g Saccharum officinarum FL3 Saccharum hybrid…
miR5381	4	Sugarcane_Unigene_BMK.54841[]~~Sugarcane_Unigene_BMK.53298[]~~gi|35286979|gb|CA227008.1|CA227008[ SCVPFL3047A01.g Saccharum officinarum FL3 Saccharum hybrid cultivar (mixed) cDNA clone SCVPFL3047A01 5', mRNA sequence]~~gi|34962904|gb|CA109597.1|CA109597[ SCSGHR1071H01.b HR1 Saccharum hybrid cultivar SP70-1143 cDNA clone SCSGHR1071H01 3', mRNA sequence]
miR5485	11	Sugarcane_Unigene_BMK.44073[]~~gi35309160[]~~Sugarcane_Unigene_BMK.73416[]~~gi|35985514|gb|CA272977.1|CA272977[ SCEQRT3C04C10.g RT3 Saccharum hybrid cultivar SP80-3280 cDNA clone SCEQRT3C04C10 5', mRNA sequence]~~gi|35960552|gb|CA264766.1|CA264766[ SCAGRT3046C08.g RT3 Saccharum hybrid cultivar SP80-3280 cDNA clone SCAGRT3046C08 5', mRNA sequence]~~gi|35334669|gb|CA250723.1|CA250723[ SCRUFL1119G03…
miR5492	3	Sugarcane_Unigene_BMK.62497[]~~gi|36008731|gb|CA280656.1|CA280656[ SCVPFL1C12C10.g FL1 Saccharum hybrid cultivar (mixed) cDNA clone SCVPFL1C12C10 5', mRNA sequence]~~gi|34923780|gb|CA071629.1|CA071629[ SCACAM1072G10.b AM1 Saccharum hybrid cultivar SP80-3280 cDNA clone SCACAM1072G10 3', mRNA sequence]
miR5498	3	Sugarcane_Unigene_BMK.47047[]~~Sugarcane_Unigene_BMK.54051[]~~Sugarcane_Unigene_BMK.64239[]
miR5502	15	gi35255941[]~~Sugarcane_Unigene_BMK.37301[]~~Sugarcane_Unigene_BMK.56309[]~~gi|34952704|gb|CA099397.1|CA099397[ SCSGCL6072B09.g CL6 Saccharum hybrid cultivar SP80-3280 cDNA clone SCSGCL6072B09 5', mRNA sequence]~~gi|34952704|gb|CA099397.1|CA099397[ SCSGCL6072B09.g CL6 Saccharum hybrid cultivar SP80-3280 cDNA clone SCSGCL6072B09 5', mRNA sequence]~~gi|34950641|gb|CA097334.1|CA097334[ SCEPCL6026B03…
miR5503	3	Sugarcane_Unigene_BMK.49085[]~~gi|190360384|gb|ES697508.1|ES697508[ DrSHF 60 Saccharum officinarum Expressed sequence tags from the Forward SSH library Saccharum hybrid cultivar Co 740 cDNA clone DrSHF 60 similar to Chloroplast 50S Ribosomal protein L16, mRNA sequence]~~gi|36019854|gb|CA283848.1|CA283848[ SCMCSD1060A11.g SD1 Saccharum hybrid cultivar (mixed) cDNA clone SCMCSD1060A11 5', mRNA sequ…
miR5532	1	Sugarcane_Unigene_BMK.63197[]
miR5539a	5	Sugarcane_Unigene_BMK.47504[]~~Sugarcane_Unigene_BMK.75574[]~~Sugarcane_Unigene_BMK.36072[]~~gi|35988655|gb|CA273949.1|CA273949[ SCRLSD1011E07.g SD1 Saccharum hybrid cultivar (mixed) cDNA clone SCRLSD1011E07 5', mRNA sequence]~~gi|35055499|gb|CA151442.1|CA151442[ SCJFRZ2010B11.g RZ2 Saccharum hybrid cultivar SP80-3280 cDNA clone SCJFRZ2010B11 5', mRNA sequence]
miR5542	7	Sugarcane_Unigene_BMK.65459[]~~Sugarcane_Unigene_BMK.70309[]~~Sugarcane_Unigene_BMK.79013[]~~Sugarcane_Unigene_BMK.34545[]~~gi|35234265|gb|CA200706.1|CA200706[ SCRUFL1015G07.b FL1 Saccharum hybrid cultivar (mixed) cDNA clone SCRUFL1015G07 3', mRNA sequence]~~gi|35228892|gb|CA198037.1|CA198037[ SCEZAD1078B12.g AD1 Saccharum hybrid cultivar SP70-1143 cDNA clone SCEZAD1078B12 5', mRNA sequence]~~gi|…
miR5564a	9	Sugarcane_Unigene_BMK.75849[]~~Sugarcane_Unigene_BMK.61468[]~~Sugarcane_Unigene_BMK.18780[]~~Sugarcane_Unigene_BMK.41720[]~~Sugarcane_Unigene_BMK.75084[]~~gi|34950392|gb|CA097085.1|CA097085[ SCEPCL6021E06.g CL6 Saccharum hybrid cultivar SP80-3280 cDNA clone SCEPCL6021E06 5', mRNA sequence]~~gi|32814174|gb|BU102851.1|BU102851[ SCEPCL6021E06.g Saccharum officinarum mRNA (Nogueira,F.T.S) Saccharum h…
miR5564c-3p	2	Sugarcane_Unigene_BMK.72574[]~~Sugarcane_Unigene_BMK.65456[]
miR5565c	25	Sugarcane_Unigene_BMK.61361[]~~Sugarcane_Unigene_BMK.61388[]~~Sugarcane_Unigene_BMK.65310[]~~Sugarcane_Unigene_BMK.50450[]~~Sugarcane_Unigene_BMK.83154[]~~Sugarcane_Unigene_BMK.92112[]~~Sugarcane_Unigene_BMK.39300[]~~Sugarcane_Unigene_BMK.72305[]~~Sugarcane_Unigene_BMK.65458[]~~Sugarcane_Unigene_BMK.11904[]~~Sugarcane_Unigene_BMK.15293[]~~Sugarcane_Unigene_BMK.39299[]~~Sugarcane_Unigene_BMK.44471…
miR5565g-3p	25	Sugarcane_Unigene_BMK.50133[]~~Sugarcane_Unigene_BMK.61361[]~~Sugarcane_Unigene_BMK.61388[]~~Sugarcane_Unigene_BMK.83154[]~~Sugarcane_Unigene_BMK.92112[]~~Sugarcane_Unigene_BMK.39300[]~~Sugarcane_Unigene_BMK.56462[]~~Sugarcane_Unigene_BMK.41416[]~~Sugarcane_Unigene_BMK.72305[]~~Sugarcane_Unigene_BMK.65746[]~~Sugarcane_Unigene_BMK.3375[]~~Sugarcane_Unigene_BMK.11904[]~~Sugarcane_Unigene_BMK.65747[…
miR5568a	58	Sugarcane_Unigene_BMK.43698[]~~Sugarcane_Unigene_BMK.63587[]~~Sugarcane_Unigene_BMK.71189[]~~Sugarcane_Unigene_BMK.72856[]~~Sugarcane_Unigene_BMK.50717[]~~Sugarcane_Unigene_BMK.55895[]~~Sugarcane_Unigene_BMK.55449[]~~Sugarcane_Unigene_BMK.89874[]~~Sugarcane_Unigene_BMK.22695[]~~Sugarcane_Unigene_BMK.59457[]~~gi36007816[]~~Sugarcane_Unigene_BMK.90369[]~~gi36042283[]~~Sugarcane_Unigene_BMK.53001[]~…
miR5568f-3p	201	Sugarcane_Unigene_BMK.40652[]~~Sugarcane_Unigene_BMK.59324[]~~Sugarcane_Unigene_BMK.43698[]~~Sugarcane_Unigene_BMK.60879[]~~Sugarcane_Unigene_BMK.62160[]~~Sugarcane_Unigene_BMK.63587[]~~Sugarcane_Unigene_BMK.64516[]~~Sugarcane_Unigene_BMK.65399[]~~Sugarcane_Unigene_BMK.67291[]~~Sugarcane_Unigene_BMK.69425[]~~Sugarcane_Unigene_BMK.70835[]~~Sugarcane_Unigene_BMK.71189[]~~Sugarcane_Unigene_BMK.73111…
miR5570	1	Sugarcane_Unigene_BMK.7989[]
miR5575	8	Sugarcane_Unigene_BMK.71826[]~~Sugarcane_Unigene_BMK.75865[]~~Sugarcane_Unigene_BMK.60686[]~~Sugarcane_Unigene_BMK.3533[]~~gi|34946377|gb|CA093070.1|CA093070[ SCCCCL2001E12.b CL2 Saccharum hybrid cultivar cDNA clone SCCCCL2001E12 3', mRNA sequence]~~gi|494676699|gb|JZ350294.1|JZ350294[ ECSub261 Saccharum hybrid L. cDNA subtraction library Saccharum hybrid cultivar cDNA, mRNA sequence]~~gi|4946764…
miR5633	4	Sugarcane_Unigene_BMK.50649[]~~gi|239916173|gb|FF281755.1|FF281755[ RAPSAB13 sugarcane leaf tissue from germinating seedlings at 15 days after planting Saccharum hybrid cultivar Co 740 cDNA clone RAPSAB13 similar to Hypothetical protein, mRNA sequence]~~gi|190360421|gb|ES697545.1|ES697545[ DrSHF 283 Saccharum officinarum Expressed sequence tags from the Forward SSH library Saccharum hybrid cultiv…
miR5641	25	Sugarcane_Unigene_BMK.60121[]~~gi35120367[]~~Sugarcane_Unigene_BMK.68484[]~~Sugarcane_Unigene_BMK.73227[]~~Sugarcane_Unigene_BMK.59266[]~~Sugarcane_Unigene_BMK.4621[]~~gi36066907[]~~Sugarcane_Unigene_BMK.66211[]~~Sugarcane_Unigene_BMK.75897[]~~Sugarcane_Unigene_BMK.45348[]~~Sugarcane_Unigene_BMK.66563[]~~gi|34952883|gb|CA099576.1|CA099576[ SCUTCL6037B02.g CL6 Saccharum hybrid cultivar SP80-3280 c…
miR5653	1	Sugarcane_Unigene_BMK.74578[]
miR5654a	4	gi35273927[]~~Sugarcane_Unigene_BMK.66014[]~~gi|35273927|gb|CA220530.1|CA220530[ SCRUFL4023E12.g FL4 Saccharum hybrid cultivar (mixed) cDNA clone SCRUFL4023E12 5', mRNA sequence]~~gi|34934661|gb|CA081713.1|CA081713[ SCAGAM2017F04.g AM2 Saccharum hybrid cultivar SP80-3280 cDNA clone SCAGAM2017F04 5', mRNA sequence]
miR5657	2	Sugarcane_Unigene_BMK.21831[]~~gi|35047921|gb|CA147661.1|CA147661[ SCEPRZ1011H12.g RZ1 Saccharum hybrid cultivar SP80-3280 cDNA clone SCEPRZ1011H12 5', mRNA sequence]
miR5658	58	Sugarcane_Unigene_BMK.54817[]~~Sugarcane_Unigene_BMK.75097[]~~Sugarcane_Unigene_BMK.75924[]~~Sugarcane_Unigene_BMK.48052[]~~Sugarcane_Unigene_BMK.52546[]~~Sugarcane_Unigene_BMK.44082[]~~Sugarcane_Unigene_BMK.57560[]~~Sugarcane_Unigene_BMK.46803[]~~Sugarcane_Unigene_BMK.74101[]~~Sugarcane_Unigene_BMK.54141[]~~Sugarcane_Unigene_BMK.58854[]~~Sugarcane_Unigene_BMK.71418[]~~Sugarcane_Unigene_BMK.70659…
miR5660	7	Sugarcane_Unigene_BMK.87600[]~~Sugarcane_Unigene_BMK.74017[]~~Sugarcane_Unigene_BMK.68602[]~~gi|268800572|gb|DN235164.1|DN235164[ SUR01-019F-D12-094.b Sugarcane root library Saccharum hybrid cultivar CoS 767 cDNA clone SUR01-019F-D12-094 5', mRNA sequence]~~gi|36064896|gb|CA297139.1|CA297139[ SCUTSD2086D06.b SD2 Saccharum hybrid cultivar (mixed) cDNA clone SCUTSD2086D06 3', mRNA sequence]~~gi|360…
miR5671	47	Sugarcane_Unigene_BMK.57903[]~~gi35280115[]~~Sugarcane_Unigene_BMK.59400[]~~Sugarcane_Unigene_BMK.59056[]~~Sugarcane_Unigene_BMK.62725[]~~gi35322419[]~~Sugarcane_Unigene_BMK.21589[]~~Sugarcane_Unigene_BMK.63278[]~~Sugarcane_Unigene_BMK.59921[]~~Sugarcane_Unigene_BMK.42549[]~~Sugarcane_Unigene_BMK.57227[]~~Sugarcane_Unigene_BMK.50089[]~~Sugarcane_Unigene_BMK.92007[]~~Sugarcane_Unigene_BMK.45367[]~…
miR5674a	2	Sugarcane_Unigene_BMK.88947[]~~gi|35232642|gb|CA199908.1|CA199908[ SCRLFL1013G05.g FL1 Saccharum hybrid cultivar (mixed) cDNA clone SCRLFL1013G05 5', mRNA sequence]
miR5716	1	gi|35243291|gb|CA205211.1|CA205211[ SCSFSB1102E04.g SB1 Saccharum hybrid cultivar SP80-3280 cDNA clone SCSFSB1102E04 5', mRNA sequence]
miR5720	5	Sugarcane_Unigene_BMK.75428[]~~Sugarcane_Unigene_BMK.75799[]~~Sugarcane_Unigene_BMK.41387[]~~gi|35093195|gb|CA170104.1|CA170104[ SCQGSB1083B04.g SB1 Saccharum hybrid cultivar SP80-3280 cDNA clone SCQGSB1083B04 5', mRNA sequence]~~gi|35039205|gb|CA143327.1|CA143327[ SCQSRT2034E03.g RT2 Saccharum hybrid cultivar SP80-3280 cDNA clone SCQSRT2034E03 5', mRNA sequence]
miR5783	142	gi32814775[]~~gi35224402[]~~Sugarcane_Unigene_BMK.54856[]~~gi34921373[]~~Sugarcane_Unigene_BMK.63260[]~~Sugarcane_Unigene_BMK.65480[]~~Sugarcane_Unigene_BMK.72759[]~~Sugarcane_Unigene_BMK.49273[]~~Sugarcane_Unigene_BMK.40289[]~~Sugarcane_Unigene_BMK.74357[]~~Sugarcane_Unigene_BMK.70714[]~~gi35068703[]~~Sugarcane_Unigene_BMK.38062[]~~Sugarcane_Unigene_BMK.18475[]~~Sugarcane_Unigene_BMK.70137[]~~Su…
miR5800	11	gi34958475[]~~gi|268777836|gb|CN609264.1|CN609264[ SUL01-040F-A08-053.b Sugarcane leaf whorl library Saccharum hybrid cultivar CoS 767 cDNA clone SUL01-040F-A08-053 5', mRNA sequence]~~gi|35309878|gb|CA238372.1|CA238372[ SCBFFL5071H07.g Saccharum officinarum FL5 Saccharum hybrid cultivar (mixed) cDNA clone SCBFFL5071H07 5', mRNA sequence]~~gi|35104698|gb|CA175707.1|CA175707[ SCJLST1021F01.g ST1 S…
miR5813	17	Sugarcane_Unigene_BMK.26209[]~~Sugarcane_Unigene_BMK.33530[]~~Sugarcane_Unigene_BMK.53978[]~~gi|268802337|gb|DV548694.1|DV548694[ SUM01-062-C05-A-034.g Sugarcane mature leaf tissue library Saccharum hybrid cultivar CoS 767 cDNA clone SUM01-062-C05-A-034 5', mRNA sequence]~~gi|33465123|gb|BQ537360.1|BQ537360[ STEM2_24_B02 pSS Saccharum hybrid cultivar CP72-2086 cDNA 5', mRNA sequence]~~gi|33464680…
miR5815	6	Sugarcane_Unigene_BMK.59667[]~~Sugarcane_Unigene_BMK.59667[]~~Sugarcane_Unigene_BMK.78247[]~~gi|36061410|gb|CA295964.1|CA295964[ SCAGLV1039E06.g LV1 Saccharum hybrid cultivar (mixed) cDNA clone SCAGLV1039E06 5', mRNA sequence]~~gi|35334980|gb|CA250877.1|CA250877[ SCRUFL1120F09.g FL1 Saccharum hybrid cultivar (mixed) cDNA clone SCRUFL1120F09 5', mRNA sequence]~~gi|35108846|gb|CA177756.1|CA177756[ …
miR5830	6	Sugarcane_Unigene_BMK.33959[]~~Sugarcane_Unigene_BMK.82915[]~~Sugarcane_Unigene_BMK.25415[]~~Sugarcane_Unigene_BMK.75415[]~~Sugarcane_Unigene_BMK.50851[]~~gi|34918784|gb|CA067260.1|CA067260[ SCJFAD1013E05.b AD1 Saccharum hybrid cultivar SP70-1143 cDNA clone SCJFAD1013E05 3', mRNA sequence]
miR6149-3p	2	gi|35302759|gb|CA234826.1|CA234826[ SCCCFL4087E07.g FL4 Saccharum hybrid cultivar (mixed) cDNA clone SCCCFL4087E07 5', mRNA sequence]~~gi|35237631|gb|CA202402.1|CA202402[ SCRLFL1009G04.g FL1 Saccharum hybrid cultivar (mixed) cDNA clone SCRLFL1009G04 5', mRNA sequence]
miR6180	86	Sugarcane_Unigene_BMK.60754[]~~Sugarcane_Unigene_BMK.60876[]~~Sugarcane_Unigene_BMK.65411[]~~Sugarcane_Unigene_BMK.75659[]~~Sugarcane_Unigene_BMK.57168[]~~Sugarcane_Unigene_BMK.53304[]~~Sugarcane_Unigene_BMK.64445[]~~Sugarcane_Unigene_BMK.57116[]~~Sugarcane_Unigene_BMK.71120[]~~Sugarcane_Unigene_BMK.27832[]~~Sugarcane_Unigene_BMK.67210[]~~Sugarcane_Unigene_BMK.72963[]~~Sugarcane_Unigene_BMK.57727…
miR6182	2	Sugarcane_Unigene_BMK.57940[]~~Sugarcane_Unigene_BMK.74250[]
miR6190	2	gi|36013759|gb|CA282321.1|CA282321[ SCAGSD2043D09.g SD2 Saccharum hybrid cultivar (mixed) cDNA clone SCAGSD2043D09 5', mRNA sequence]~~gi|35313961|gb|CA240398.1|CA240398[ SCSBFL4067D10.g FL4 Saccharum hybrid cultivar (mixed) cDNA clone SCSBFL4067D10 5', mRNA sequence]
miR6196	3	gi|34950926|gb|CA097619.1|CA097619[ SCMCCL6049B07.g CL6 Saccharum hybrid cultivar SP80-3280 cDNA clone SCMCCL6049B07 5', mRNA sequence]~~gi|35958945|gb|CA264231.1|CA264231[ SCSBLB2040A08.g LB2 Saccharum hybrid cultivar SP80-3280 cDNA clone SCSBLB2040A08 5', mRNA sequence]~~gi|35226485|gb|CA196834.1|CA196834[ SCBFAD1093B07.g AD1 Saccharum hybrid cultivar SP70-1143 cDNA clone SCBFAD1093B07 5', mRNA…
miR6197	11	Sugarcane_Unigene_BMK.67895[]~~Sugarcane_Unigene_BMK.82502[]~~Sugarcane_Unigene_BMK.56785[]~~Sugarcane_Unigene_BMK.44588[]~~Sugarcane_Unigene_BMK.63578[]~~Sugarcane_Unigene_BMK.11580[]~~Sugarcane_Unigene_BMK.86088[]~~Sugarcane_Unigene_BMK.68902[]~~Sugarcane_Unigene_BMK.50151[]~~Sugarcane_Unigene_BMK.30928[]~~gi|35305643|gb|CA236275.1|CA236275[ SCMCFL5013G12.g Saccharum officinarum FL5 Saccharum h…
miR6214	25	Sugarcane_Unigene_BMK.62472[]~~Sugarcane_Unigene_BMK.49020[]~~gi35271124[]~~Sugarcane_Unigene_BMK.77925[]~~Sugarcane_Unigene_BMK.16965[]~~Sugarcane_Unigene_BMK.64525[]~~Sugarcane_Unigene_BMK.65156[]~~gi|35207338|gb|CF576012.1|CF576012[ MCSA174E06 Maturing Sugarcane Stem Lambda ZIPLOX Library (MCS) Saccharum hybrid cultivar Q117 cDNA clone MCSA154F06 5' similar to tubulin, mRNA sequence]~~gi|26878…
miR6217a-3p	5	Sugarcane_Unigene_BMK.56411[]~~gi|35088735|gb|CA167876.1|CA167876[ SCBFSB1046H04.g SB1 Saccharum hybrid cultivar SP80-3280 cDNA clone SCBFSB1046H04 5', mRNA sequence]~~gi|35002300|gb|CA124919.1|CA124919[ SCQSLR1061B09.g LR1 Saccharum hybrid cultivar SP80-3280 cDNA clone SCQSLR1061B09 5', mRNA sequence]~~gi|34973399|gb|CA120091.1|CA120091[ SCCCLR1069E03.g LR1 Saccharum hybrid cultivar SP80-3280 cD…
miR6218-3p	5	Sugarcane_Unigene_BMK.45969[]~~Sugarcane_Unigene_BMK.33725[]~~gi|268801380|gb|DN235972.1|DN235972[ SUR01-034F-E08-055.b Sugarcane root library Saccharum hybrid cultivar CoS 767 cDNA clone SUR01-034F-E08-055 5', mRNA sequence]~~gi|34972379|gb|CA119071.1|CA119071[ SCBGLR1117F06.g LR1 Saccharum hybrid cultivar SP80-3280 cDNA clone SCBGLR1117F06 5', mRNA sequence]~~gi|34972378|gb|CA119070.1|CA119070[…
miR6219-3p	1	Sugarcane_Unigene_BMK.88018[]
miR6220-3p	78	Sugarcane_Unigene_BMK.40652[]~~Sugarcane_Unigene_BMK.43698[]~~Sugarcane_Unigene_BMK.70835[]~~Sugarcane_Unigene_BMK.75328[]~~Sugarcane_Unigene_BMK.58212[]~~Sugarcane_Unigene_BMK.60627[]~~Sugarcane_Unigene_BMK.55449[]~~Sugarcane_Unigene_BMK.91606[]~~Sugarcane_Unigene_BMK.55080[]~~Sugarcane_Unigene_BMK.38707[]~~gi36007816[]~~Sugarcane_Unigene_BMK.53381[]~~Sugarcane_Unigene_BMK.63298[]~~Sugarcane_Uni…
miR6220-5p	25	Sugarcane_Unigene_BMK.51622[]~~Sugarcane_Unigene_BMK.67895[]~~Sugarcane_Unigene_BMK.71189[]~~Sugarcane_Unigene_BMK.55453[]~~Sugarcane_Unigene_BMK.82502[]~~Sugarcane_Unigene_BMK.56785[]~~Sugarcane_Unigene_BMK.528[]~~Sugarcane_Unigene_BMK.63578[]~~Sugarcane_Unigene_BMK.36338[]~~Sugarcane_Unigene_BMK.59807[]~~Sugarcane_Unigene_BMK.73439[]~~Sugarcane_Unigene_BMK.65280[]~~Sugarcane_Unigene_BMK.43466[]…
miR6222-5p	4	Sugarcane_Unigene_BMK.66574[]~~Sugarcane_Unigene_BMK.36786[]~~gi|35315710|gb|CA241272.1|CA241272[ SCUTFL3073G05.g Saccharum officinarum FL3 Saccharum hybrid cultivar (mixed) cDNA clone SCUTFL3073G05 5', mRNA sequence]~~gi|34932933|gb|CA080220.1|CA080220[ SCSGAM1096D03.b AM1 Saccharum hybrid cultivar SP80-3280 cDNA clone SCSGAM1096D03 3', mRNA sequence]
miR6223-3p	5	Sugarcane_Unigene_BMK.67203[]~~gi1854375[]~~Sugarcane_Unigene_BMK.35991[]~~gi|35326877|gb|CA246841.1|CA246841[ SCSGFL5C05F02.g Saccharum officinarum FL5 Saccharum hybrid cultivar (mixed) cDNA clone SCSGFL5C05F02 5', mRNA sequence]~~gi|35127118|gb|CA186848.1|CA186848[ SCUTST3084D11.g ST3 Saccharum hybrid cultivar SP80-3280 cDNA clone SCUTST3084D11 5', mRNA sequence]
miR6223-5p	1	Sugarcane_Unigene_BMK.65659[]
miR6224a-3p	7	Sugarcane_Unigene_BMK.74031[]~~Sugarcane_Unigene_BMK.36010[]~~Sugarcane_Unigene_BMK.15869[]~~Sugarcane_Unigene_BMK.28[]~~Sugarcane_Unigene_BMK.40258[]~~gi|35036357|gb|CA141901.1|CA141901[ SCJLRT2052G06.b RT2 Saccharum hybrid cultivar SP80-3280 cDNA clone SCJLRT2052G06 3', mRNA sequence]~~gi|34944309|gb|CA091002.1|CA091002[ SCUTAM2006E12.b AM2 Saccharum hybrid cultivar SP80-3280 cDNA clone SCUTAM2…
miR6225-3p	113	Sugarcane_Unigene_BMK.59698[]~~Sugarcane_Unigene_BMK.64908[]~~Sugarcane_Unigene_BMK.61808[]~~Sugarcane_Unigene_BMK.64044[]~~Sugarcane_Unigene_BMK.56788[]~~Sugarcane_Unigene_BMK.74228[]~~Sugarcane_Unigene_BMK.88827[]~~Sugarcane_Unigene_BMK.44712[]~~gi34919889[]~~gi34938831[]~~gi35971852[]~~gi|373938358|gb|GW316420.1|GW316420[ ScPhySHF 204 Sugarcane cv. CoC 671 Forward SSH library Saccharum hybrid …
miR6225-5p	103	Sugarcane_Unigene_BMK.58333[]~~gi35038892[]~~Sugarcane_Unigene_BMK.54177[]~~gi35307052[]~~Sugarcane_Unigene_BMK.41893[]~~Sugarcane_Unigene_BMK.21164[]~~Sugarcane_Unigene_BMK.86516[]~~Sugarcane_Unigene_BMK.54369[]~~Sugarcane_Unigene_BMK.40509[]~~gi35030781[]~~gi35246153[]~~gi34940148[]~~gi|35206823|gb|CF575497.1|CF575497[ MCSA148C06 Maturing Sugarcane Stem Lambda ZIPLOX Library (MCS) Saccharum hyb…
miR6229-3p	1	gi|35308620|gb|CA237744.1|CA237744[ SCEQFL5052G12.g Saccharum officinarum FL5 Saccharum hybrid cultivar (mixed) cDNA clone SCEQFL5052G12 5', mRNA sequence]
miR6230-3p	9	Sugarcane_Unigene_BMK.59667[]~~Sugarcane_Unigene_BMK.59667[]~~Sugarcane_Unigene_BMK.59667[]~~Sugarcane_Unigene_BMK.86187[]~~Sugarcane_Unigene_BMK.31888[]~~gi|35334980|gb|CA250877.1|CA250877[ SCRUFL1120F09.g FL1 Saccharum hybrid cultivar (mixed) cDNA clone SCRUFL1120F09 5', mRNA sequence]~~gi|35254760|gb|CA210942.1|CA210942[ SCEPSB1133F08.g SB1 Saccharum hybrid cultivar SP80-3280 cDNA clone SCEPSB…
miR6230-5p	5	Sugarcane_Unigene_BMK.43420[]~~Sugarcane_Unigene_BMK.43420[]~~Sugarcane_Unigene_BMK.43420[]~~gi35335154[]~~gi|35335154|gb|CA250963.1|CA250963[ SCRUFL1120F09.b FL1 Saccharum hybrid cultivar (mixed) cDNA clone SCRUFL1120F09 3', mRNA sequence]
miR6232a-3p	9	Sugarcane_Unigene_BMK.40652[]~~Sugarcane_Unigene_BMK.55449[]~~Sugarcane_Unigene_BMK.55099[]~~Sugarcane_Unigene_BMK.53001[]~~Sugarcane_Unigene_BMK.55967[]~~Sugarcane_Unigene_BMK.14961[]~~gi|35968402|gb|CA267442.1|CA267442[ SCJLLB2076A11.b LB2 Saccharum hybrid cultivar SP80-3280 cDNA clone SCJLLB2076A11 3', mRNA sequence]~~gi|35098088|gb|CA172513.1|CA172513[ SCSGSB1007H06.g SB1 Saccharum hybrid cul…
miR6233-5p	14	gi76261908[]~~gi76261931[]~~gi76261945[]~~gi76261890[]~~gi76261902[]~~gi76261904[]~~gi|34949255|gb|CA095936.1|CA095936[ SCACCL6007F06.g CL6 Saccharum hybrid cultivar SP80-3280 cDNA clone SCACCL6007F06 5', mRNA sequence]~~gi|34948298|gb|CA094991.1|CA094991[ SCCCCL4015B04.g CL4 Saccharum hybrid cultivar cDNA clone SCCCCL4015B04 5', mRNA sequence]~~gi|35341368|gb|CA253942.1|CA253942[ SCRLFL4107G01.g…
miR6235-5p	88	Sugarcane_Unigene_BMK.61256[]~~Sugarcane_Unigene_BMK.68221[]~~Sugarcane_Unigene_BMK.68329[]~~Sugarcane_Unigene_BMK.50275[]~~Sugarcane_Unigene_BMK.72805[]~~Sugarcane_Unigene_BMK.55453[]~~Sugarcane_Unigene_BMK.62522[]~~Sugarcane_Unigene_BMK.48463[]~~Sugarcane_Unigene_BMK.47660[]~~Sugarcane_Unigene_BMK.75725[]~~Sugarcane_Unigene_BMK.90742[]~~Sugarcane_Unigene_BMK.16948[]~~Sugarcane_Unigene_BMK.62924…
miR6248	211	gi35003131[]~~Sugarcane_Unigene_BMK.43698[]~~Sugarcane_Unigene_BMK.60272[]~~Sugarcane_Unigene_BMK.60879[]~~Sugarcane_Unigene_BMK.63587[]~~Sugarcane_Unigene_BMK.64110[]~~Sugarcane_Unigene_BMK.66601[]~~Sugarcane_Unigene_BMK.67497[]~~Sugarcane_Unigene_BMK.69425[]~~Sugarcane_Unigene_BMK.70835[]~~Sugarcane_Unigene_BMK.74428[]~~Sugarcane_Unigene_BMK.75393[]~~Sugarcane_Unigene_BMK.75523[]~~Sugarcane_Uni…
miR6270	18	Sugarcane_Unigene_BMK.71998[]~~gi34975348[]~~Sugarcane_Unigene_BMK.49789[]~~Sugarcane_Unigene_BMK.31197[]~~Sugarcane_Unigene_BMK.85191[]~~Sugarcane_Unigene_BMK.35954[]~~Sugarcane_Unigene_BMK.57160[]~~Sugarcane_Unigene_BMK.73778[]~~Sugarcane_Unigene_BMK.75426[]~~gi|34951248|gb|CA097941.1|CA097941[ SCMCCL6052B07.g CL6 Saccharum hybrid cultivar SP80-3280 cDNA clone SCMCCL6052B07 5', mRNA sequence]~~…
miR6275	2	Sugarcane_Unigene_BMK.39352[]~~Sugarcane_Unigene_BMK.46786[]
miR6284	66	Sugarcane_Unigene_BMK.59027[]~~Sugarcane_Unigene_BMK.45814[]~~Sugarcane_Unigene_BMK.60293[]~~Sugarcane_Unigene_BMK.63826[]~~Sugarcane_Unigene_BMK.19575[]~~Sugarcane_Unigene_BMK.64044[]~~Sugarcane_Unigene_BMK.62593[]~~Sugarcane_Unigene_BMK.36323[]~~Sugarcane_Unigene_BMK.86402[]~~Sugarcane_Unigene_BMK.51160[]~~Sugarcane_Unigene_BMK.89133[]~~Sugarcane_Unigene_BMK.88827[]~~Sugarcane_Unigene_BMK.22175…
miR6300	8	Sugarcane_Unigene_BMK.73534[]~~Sugarcane_Unigene_BMK.42557[]~~Sugarcane_Unigene_BMK.69518[]~~Sugarcane_Unigene_BMK.36175[]~~gi|35309347|gb|CA238107.1|CA238107[ SCEQFL5053A03.g Saccharum officinarum FL5 Saccharum hybrid cultivar (mixed) cDNA clone SCEQFL5053A03 5', mRNA sequence]~~gi|35303493|gb|CA235195.1|CA235195[ SCCCFL4093C08.g FL4 Saccharum hybrid cultivar (mixed) cDNA clone SCCCFL4093C08 5',…
miR6422	11	Sugarcane_Unigene_BMK.62216[]~~Sugarcane_Unigene_BMK.59824[]~~Sugarcane_Unigene_BMK.58409[]~~Sugarcane_Unigene_BMK.69388[]~~Sugarcane_Unigene_BMK.64827[]~~Sugarcane_Unigene_BMK.54958[]~~Sugarcane_Unigene_BMK.2754[]~~gi|35064938|gb|CA156124.1|CA156124[ SCEPRZ3044E09.g RZ3 Saccharum hybrid cultivar SP80-3280 cDNA clone SCEPRZ3044E09 5', mRNA sequence]~~gi|35056962|gb|CA152168.1|CA152168[ SCJFRZ2025…
miR6432	2	Sugarcane_Unigene_BMK.59039[]~~Sugarcane_Unigene_BMK.62277[]
miR6443	24	Sugarcane_Unigene_BMK.65177[]~~Sugarcane_Unigene_BMK.66673[]~~Sugarcane_Unigene_BMK.30851[]~~gi36026963[]~~gi|34948123|gb|CA094816.1|CA094816[ SCCCCL4013A02.g CL4 Saccharum hybrid cultivar cDNA clone SCCCCL4013A02 5', mRNA sequence]~~gi|34947131|gb|CA093824.1|CA093824[ SCCCCL3140F02.g CL3 Saccharum hybrid cultivar cDNA clone SCCCCL3140F02 5', mRNA sequence]~~gi|36063941|gb|CA296772.1|CA296772[ SC…
miR6462c-5p	66	gi35108277[]~~gi35951814[]~~gi35322024[]~~Sugarcane_Unigene_BMK.74702[]~~gi|373938359|gb|GW316421.1|GW316421[ ScPhySHF 330 Sugarcane cv. CoC 671 Forward SSH library Saccharum hybrid cultivar CoC 671 cDNA clone ScPhySHF 330, mRNA sequence]~~gi|568786226|gb|HS075930.1|HS075930[ ScSLSHF 132 Sugarcane cv. Co62175 Forward SSH library Saccharum hybrid cultivar Co 62175 cDNA clone ScSLSHF 132 similar to…
miR6466-5p	6	Sugarcane_Unigene_BMK.85701[]~~Sugarcane_Unigene_BMK.48162[]~~gi|35202330|gb|CF571004.1|CF571004[ MCS008E04 Maturing Sugarcane Stem Lambda ZIPLOX Library (MCS) Saccharum hybrid cultivar Q117 cDNA clone MCS023A05 5', mRNA sequence]~~gi|166790832|gb|DV732376.1|DV732376[ SUS01-050-F05-A-045.b Sugarcane mature stem library Saccharum hybrid cultivar CoS 767 cDNA clone SUS01-050-F05-A-045 5', mRNA sequ…
miR6471	2	Sugarcane_Unigene_BMK.55149[]~~Sugarcane_Unigene_BMK.75752[]
miR6478	3	Sugarcane_Unigene_BMK.73145[]~~Sugarcane_Unigene_BMK.18088[]~~gi|34947604|gb|CA094297.1|CA094297[ SCCCCL4006H04.g CL4 Saccharum hybrid cultivar cDNA clone SCCCCL4006H04 5', mRNA sequence]
miR7121d	1	gi|35243831|gb|CA205481.1|CA205481[ SCSFSB1105B06.g SB1 Saccharum hybrid cultivar SP80-3280 cDNA clone SCSFSB1105B06 5', mRNA sequence]
miR7128	1	gi|35243291|gb|CA205211.1|CA205211[ SCSFSB1102E04.g SB1 Saccharum hybrid cultivar SP80-3280 cDNA clone SCSFSB1102E04 5', mRNA sequence]
miR7545	22	Sugarcane_Unigene_BMK.61564[]~~Sugarcane_Unigene_BMK.66546[]~~gi35068474[]~~gi35966952[]~~gi|35206179|gb|CF574853.1|CF574853[ MCSA120D01 Maturing Sugarcane Stem Lambda ZIPLOX Library (MCS) Saccharum hybrid cultivar Q117 cDNA clone MCSA089E10 5', mRNA sequence]~~gi|35201056|gb|CF569730.1|CF569730[ YCS16_002 Immature Sugarcane Stem Lambda ZIPLOX Library (YCS) Saccharum hybrid cultivar Q117 cDNA clo…
miR7717c-3p	4	Sugarcane_Unigene_BMK.92067[]~~Sugarcane_Unigene_BMK.26509[]~~gi|35306417|gb|CA236649.1|CA236649[ SCRFFL5041G01.g Saccharum officinarum FL5 Saccharum hybrid cultivar (mixed) cDNA clone SCRFFL5041G01 5', mRNA sequence]~~gi|34938389|gb|CA085082.1|CA085082[ SCEZAM2060E12.g AM2 Saccharum hybrid cultivar SP80-3280 cDNA clone SCEZAM2060E12 5', mRNA sequence]
miR774b-5p	9	Sugarcane_Unigene_BMK.75658[]~~Sugarcane_Unigene_BMK.12885[]~~gi|36076123|gb|CA300963.1|CA300963[ SCRLLV1051F08.g LV1 Saccharum hybrid cultivar (mixed) cDNA clone SCRLLV1051F08 5', mRNA sequence]~~gi|35304766|gb|CA235827.1|CA235827[ SCSBFL5021B03.g Saccharum officinarum FL5 Saccharum hybrid cultivar (mixed) cDNA clone SCSBFL5021B03 5', mRNA sequence]~~gi|35125846|gb|CA186252.1|CA186252[ SCSGST311…
miR7753-3p	5	Sugarcane_Unigene_BMK.54510[]~~gi|268795291|gb|DV641016.1|DV641016[ SUR01-187-D09-A-074.b Sugarcane root library Saccharum hybrid cultivar CoS 767 cDNA clone SUR01-187-D09-A-074 5', mRNA sequence]~~gi|268795098|gb|DV640823.1|DV640823[ SUR01-183-D03-A-026.b Sugarcane root library Saccharum hybrid cultivar CoS 767 cDNA clone SUR01-183-D03-A-026 5', mRNA sequence]~~gi|268794881|gb|DV640624.1|DV64062…
miR7774-5p	1	Sugarcane_Unigene_BMK.63096[]
miR7783-3p	1	gi|36071367|gb|CA299338.1|CA299338[ SCRLFL8052G06.g FL8 Saccharum hybrid cultivar (mixed) cDNA clone SCRLFL8052G06 5', mRNA sequence]
miR7819	19	Sugarcane_Unigene_BMK.60293[]~~Sugarcane_Unigene_BMK.7144[]~~gi|36076728|gb|CA301169.1|CA301169[ SCCCLV1C04E11.g LV1 Saccharum hybrid cultivar (mixed) cDNA clone SCCCLV1C04E11 5', mRNA sequence]~~gi|36076175|gb|CA300981.1|CA300981[ SCRLLV1052A01.g LV1 Saccharum hybrid cultivar (mixed) cDNA clone SCRLLV1052A01 5', mRNA sequence]~~gi|36026340|gb|CA285641.1|CA285641[ SCEZSD1079G02.g SD1 Saccharum hy…
miR7984a	3	gi|35301425|gb|CA234159.1|CA234159[ SCCCCL6C05D02.g CL6 Saccharum hybrid cultivar SP80-3280 cDNA clone SCCCCL6C05D02 5', mRNA sequence]~~gi|34951041|gb|CA097734.1|CA097734[ SCMCCL6050D08.g CL6 Saccharum hybrid cultivar SP80-3280 cDNA clone SCMCCL6050D08 5', mRNA sequence]~~gi|35242712|gb|CA204942.1|CA204942[ SCSFSB1099C02.g SB1 Saccharum hybrid cultivar SP80-3280 cDNA clone SCSFSB1099C02 5', mRNA…
miR7984d-3p	3	Sugarcane_Unigene_BMK.47492[]~~gi|35301425|gb|CA234159.1|CA234159[ SCCCCL6C05D02.g CL6 Saccharum hybrid cultivar SP80-3280 cDNA clone SCCCCL6C05D02 5', mRNA sequence]~~gi|34951041|gb|CA097734.1|CA097734[ SCMCCL6050D08.g CL6 Saccharum hybrid cultivar SP80-3280 cDNA clone SCMCCL6050D08 5', mRNA sequence]
miR8005a	31	Sugarcane_Unigene_BMK.60362[]~~Sugarcane_Unigene_BMK.61315[]~~Sugarcane_Unigene_BMK.38111[]~~Sugarcane_Unigene_BMK.88866[]~~Sugarcane_Unigene_BMK.71045[]~~gi|36066319|gb|CA297572.1|CA297572[ SCCCSD2C02C01.g SD2 Saccharum hybrid cultivar (mixed) cDNA clone SCCCSD2C02C01 5', mRNA sequence]~~gi|36066319|gb|CA297572.1|CA297572[ SCCCSD2C02C01.g SD2 Saccharum hybrid cultivar (mixed) cDNA clone SCCCSD2C…
miR8014-3p	17	Sugarcane_Unigene_BMK.48081[]~~Sugarcane_Unigene_BMK.54431[]~~Sugarcane_Unigene_BMK.44712[]~~Sugarcane_Unigene_BMK.75847[]~~gi|35338489|gb|CA252538.1|CA252538[ SCVPFL1138G06.b FL1 Saccharum hybrid cultivar (mixed) cDNA clone SCVPFL1138G06 3', mRNA sequence]~~gi|35259883|gb|CA213514.1|CA213514[ SCQGSB1142H08.g SB1 Saccharum hybrid cultivar SP80-3280 cDNA clone SCQGSB1142H08 5', mRNA sequence]~~gi|…
miR8155	2	Sugarcane_Unigene_BMK.69650[]~~gi|35064656|gb|CA155984.1|CA155984[ SCBFRZ3008G12.g RZ3 Saccharum hybrid cultivar SP80-3280 cDNA clone SCBFRZ3008G12 5', mRNA sequence]
miR818f	37	Sugarcane_Unigene_BMK.54096[]~~gi35013571[]~~Sugarcane_Unigene_BMK.45091[]~~Sugarcane_Unigene_BMK.4305[]~~Sugarcane_Unigene_BMK.74188[]~~gi|268775053|gb|DN192970.1|DN192970[ SUM01-055F-F12-101.b Sugarcane mature leaf tissue library Saccharum hybrid cultivar CoS 767 cDNA clone SUM01-055F-F12-101 5', mRNA sequence]~~gi|33462945|gb|BQ535182.1|BQ535182[ LEAF3_9_B08 pSL Saccharum hybrid cultivar CP72-…
miR827	5	Sugarcane_Unigene_BMK.16068[]~~Sugarcane_Unigene_BMK.73248[]~~gi35126158[]~~Sugarcane_Unigene_BMK.83655[]~~gi|35126158|gb|CA186401.1|CA186401[ SCSGST3119C04.g ST3 Saccharum hybrid cultivar SP80-3280 cDNA clone SCSGST3119C04 5', mRNA sequence]
miR837-3p	2	Sugarcane_Unigene_BMK.57996[]~~gi|34949572|gb|CA096265.1|CA096265[ SCAGCL6012D04.g CL6 Saccharum hybrid cultivar SP80-3280 cDNA clone SCAGCL6012D04 5', mRNA sequence]
miR845b-5p	7	Sugarcane_Unigene_BMK.46569[]~~Sugarcane_Unigene_BMK.48264[]~~Sugarcane_Unigene_BMK.81289[]~~Sugarcane_Unigene_BMK.90092[]~~Sugarcane_Unigene_BMK.51039[]~~Sugarcane_Unigene_BMK.69004[]~~Sugarcane_Unigene_BMK.60437[]
miR854a	2190	Sugarcane_Unigene_BMK.59035[]~~gi34942711[]~~Sugarcane_Unigene_BMK.50267[]~~gi34946744[]~~Sugarcane_Unigene_BMK.53426[]~~Sugarcane_Unigene_BMK.45588[]~~Sugarcane_Unigene_BMK.36744[]~~Sugarcane_Unigene_BMK.50206[]~~gi35089023[]~~gi35048372[]~~Sugarcane_Unigene_BMK.45071[]~~Sugarcane_Unigene_BMK.81292[]~~Sugarcane_Unigene_BMK.37288[]~~Sugarcane_Unigene_BMK.37288[]~~Sugarcane_Unigene_BMK.59782[]~~gi…
rcane leaf whorl library Saccharum hybrid cultivar CoS 767 cDNA clone SUL01-046F-E12-087 5', mRNA sequence]~~gi|268775326|gb|CN609722.1|CN609722[ SUL01-045F-E01-003.b Sugarcane leaf whorl library Saccharum hybrid cultivar CoS 767 cDNA clone SUL01-045F-E01-003 5', mRNA sequence]~~gi|268775312|gb|CN609708.1|CN609708[ SUL01-045F-C08-054.b Sugarcane leaf whorl library Saccharum hybrid cultivar CoS 76…
RNA sequence]~~gi|35989841|gb|CA274200.1|CA274200[ SCRLSD1013C04.b SD1 Saccharum hybrid cultivar (mixed) cDNA clone SCRLSD1013C04 3', mRNA sequence]~~gi|35987957|gb|CA273794.1|CA273794[ SCRLSD1009D01.b SD1 Saccharum hybrid cultivar (mixed) cDNA clone SCRLSD1009D01 3', mRNA sequence]~~gi|35987216|gb|CA273559.1|CA273559[ SCEPSD1007C04.g SD1 Saccharum hybrid cultivar (mixed) cDNA clone SCEPSD1007C04…
Saccharum hybrid cultivar (mixed) cDNA clone SCQSFL3037D01 3', mRNA sequence]~~gi|35296797|gb|CA231868.1|CA231868[ SCQSFL3037D01.b Saccharum officinarum FL3 Saccharum hybrid cultivar (mixed) cDNA clone SCQSFL3037D01 3', mRNA sequence]~~gi|35296671|gb|CA231790.1|CA231790[ SCQSFL3037C06.g Saccharum officinarum FL3 Saccharum hybrid cultivar (mixed) cDNA clone SCQSFL3037C06 5', mRNA sequence]~~gi|352…
d cultivar SP80-3280 cDNA clone SCQGAM2107D03 5', mRNA sequence]~~gi|35138834|gb|CA192552.1|CA192552[ SCQGAM2107B12.g AM2 Saccharum hybrid cultivar SP80-3280 cDNA clone SCQGAM2107B12 5', mRNA sequence]~~gi|35138664|gb|CA192467.1|CA192467[ SCCCST3C05H10.g ST3 Saccharum hybrid cultivar SP80-3280 cDNA clone SCCCST3C05H10 5', mRNA sequence]~~gi|35138556|gb|CA192413.1|CA192413[ SCCCST3C05C05.g ST3 Sac…
lone SCEZRZ3051F02 5', mRNA sequence]~~gi|35069104|gb|CA158126.1|CA158126[ SCEZRZ3051D01.g RZ3 Saccharum hybrid cultivar SP80-3280 cDNA clone SCEZRZ3051D01 5', mRNA sequence]~~gi|35068825|gb|CA157987.1|CA157987[ SCEZRZ3049F12.g RZ3 Saccharum hybrid cultivar SP80-3280 cDNA clone SCEZRZ3049F12 5', mRNA sequence]~~gi|35068615|gb|CA157885.1|CA157885[ SCEZRZ3019E05.g RZ3 Saccharum hybrid cultivar SP80…
2 5', mRNA sequence]~~gi|34974390|gb|CA121082.1|CA121082[ SCEQLR1050D02.g LR1 Saccharum hybrid cultivar SP80-3280 cDNA clone SCEQLR1050D02 5', mRNA sequence]~~gi|34974076|gb|CA120768.1|CA120768[ SCEPLR1008G12.g LR1 Saccharum hybrid cultivar SP80-3280 cDNA clone SCEPLR1008G12 5', mRNA sequence]~~gi|34973877|gb|CA120569.1|CA120569[ SCCCLR1079C03.g LR1 Saccharum hybrid cultivar SP80-3280 cDNA clone …
RNA sequence]~~gi|34927114|gb|CA074841.1|CA074841[ SCJFAM1065C04.b AM1 Saccharum hybrid cultivar SP80-3280 cDNA clone SCJFAM1065C04 3', mRNA sequence]~~gi|34926938|gb|CA074665.1|CA074665[ SCEZAM1083C01.g AM1 Saccharum hybrid cultivar SP80-3280 cDNA clone SCEZAM1083C01 5', mRNA sequence]~~gi|34926938|gb|CA074665.1|CA074665[ SCEZAM1083C01.g AM1 Saccharum hybrid cultivar SP80-3280 cDNA clone SCEZAM1…
miR858b	2	Sugarcane_Unigene_BMK.54633[]~~Sugarcane_Unigene_BMK.29034[]
miR863-5p	5	Sugarcane_Unigene_BMK.32300[]~~Sugarcane_Unigene_BMK.10160[]~~Sugarcane_Unigene_BMK.62701[]~~Sugarcane_Unigene_BMK.48461[]~~gi|34926780|gb|CA074507.1|CA074507[ SCEZAM1082A06.g AM1 Saccharum hybrid cultivar SP80-3280 cDNA clone SCEZAM1082A06 5', mRNA sequence]
miR894	14	Sugarcane_Unigene_BMK.62421[]~~gi35338721[]~~Sugarcane_Unigene_BMK.72510[]~~Sugarcane_Unigene_BMK.68905[]~~gi|35204750|gb|CF573424.1|CF573424[ MCSA070B02 Maturing Sugarcane Stem Lambda ZIPLOX Library (MCS) Saccharum hybrid cultivar Q117 cDNA clone MCSA092A01 5' similar to unknown function, mRNA sequence]~~gi|166789800|gb|DV733947.1|DV733947[ SUS01-140-C12-A-088.b Sugarcane mature stem library Sac…
nov_miR1_5p	2	Sugarcane_Unigene_BMK.11916[]~~Sugarcane_Unigene_BMK.55782[]
nov_miR11_5p	43	Sugarcane_Unigene_BMK.61323[]~~Sugarcane_Unigene_BMK.50275[]~~gi35021052[]~~gi166789805[]~~Sugarcane_Unigene_BMK.69435[]~~gi35242909[]~~Sugarcane_Unigene_BMK.46721[]~~Sugarcane_Unigene_BMK.73427[]~~gi35301775[]~~Sugarcane_Unigene_BMK.67477[]~~Sugarcane_Unigene_BMK.57822[]~~Sugarcane_Unigene_BMK.40303[]~~Sugarcane_Unigene_BMK.50719[]~~gi35964516[]~~Sugarcane_Unigene_BMK.75189[]~~Sugarcane_Unigene_…
nov_miR12_5p	2	gi|35976709|gb|CA270266.1|CA270266[ SCQSLB2052D12.g LB2 Saccharum hybrid cultivar SP80-3280 cDNA clone SCQSLB2052D12 5', mRNA sequence]~~gi|35971046|gb|CA268339.1|CA268339[ SCQSRT3053A12.g RT3 Saccharum hybrid cultivar SP80-3280 cDNA clone SCQSRT3053A12 5', mRNA sequence]
nov_miR13_3p	67	Sugarcane_Unigene_BMK.54812[]~~Sugarcane_Unigene_BMK.62186[]~~gi34943083[]~~Sugarcane_Unigene_BMK.63607[]~~Sugarcane_Unigene_BMK.70026[]~~Sugarcane_Unigene_BMK.70579[]~~Sugarcane_Unigene_BMK.71276[]~~Sugarcane_Unigene_BMK.74409[]~~Sugarcane_Unigene_BMK.89977[]~~Sugarcane_Unigene_BMK.91929[]~~gi35307052[]~~Sugarcane_Unigene_BMK.59042[]~~Sugarcane_Unigene_BMK.28245[]~~Sugarcane_Unigene_BMK.15812[]~…
nov_miR14_3p	139	gi35319147[]~~gi34951289[]~~gi35101502[]~~gi35002740[]~~Sugarcane_Unigene_BMK.33759[]~~Sugarcane_Unigene_BMK.18214[]~~Sugarcane_Unigene_BMK.22650[]~~Sugarcane_Unigene_BMK.58999[]~~gi34951846[]~~Sugarcane_Unigene_BMK.32498[]~~Sugarcane_Unigene_BMK.75673[]~~gi35951814[]~~Sugarcane_Unigene_BMK.64418[]~~Sugarcane_Unigene_BMK.43548[]~~Sugarcane_Unigene_BMK.35878[]~~gi36049556[]~~Sugarcane_Unigene_BMK.…
nov_miR15_3p	21	Sugarcane_Unigene_BMK.37227[]~~Sugarcane_Unigene_BMK.73707[]~~Sugarcane_Unigene_BMK.56573[]~~Sugarcane_Unigene_BMK.74817[]~~gi35951870[]~~Sugarcane_Unigene_BMK.74050[]~~Sugarcane_Unigene_BMK.17742[]~~gi|34948066|gb|CA094759.1|CA094759[ SCCCCL4012C12.g CL4 Saccharum hybrid cultivar cDNA clone SCCCCL4012C12 5', mRNA sequence]~~gi|34946584|gb|CA093277.1|CA093277[ SCCCCL3002D01.b CL3 Saccharum hybrid…
nov_miR16_5p	66	gi35319147[]~~Sugarcane_Unigene_BMK.16412[]~~gi35108277[]~~gi35951814[]~~Sugarcane_Unigene_BMK.85652[]~~gi35322024[]~~Sugarcane_Unigene_BMK.74702[]~~gi|373938359|gb|GW316421.1|GW316421[ ScPhySHF 330 Sugarcane cv. CoC 671 Forward SSH library Saccharum hybrid cultivar CoC 671 cDNA clone ScPhySHF 330, mRNA sequence]~~gi|568786226|gb|HS075930.1|HS075930[ ScSLSHF 132 Sugarcane cv. Co62175 Forward SSH …
nov_miR17_3p	3	Sugarcane_Unigene_BMK.46460[]~~Sugarcane_Unigene_BMK.39390[]~~gi|36046972|gb|CA291076.1|CA291076[ SCUTSD2026E11.g SD2 Saccharum hybrid cultivar (mixed) cDNA clone SCUTSD2026E11 5', mRNA sequence]
nov_miR18_5p	2	Sugarcane_Unigene_BMK.39863[]~~Sugarcane_Unigene_BMK.74726[]
nov_miR19_5p	48	Sugarcane_Unigene_BMK.63834[]~~Sugarcane_Unigene_BMK.65399[]~~gi35015430[]~~Sugarcane_Unigene_BMK.56126[]~~Sugarcane_Unigene_BMK.55453[]~~Sugarcane_Unigene_BMK.89874[]~~Sugarcane_Unigene_BMK.20840[]~~Sugarcane_Unigene_BMK.71551[]~~Sugarcane_Unigene_BMK.56785[]~~Sugarcane_Unigene_BMK.2680[]~~Sugarcane_Unigene_BMK.86532[]~~Sugarcane_Unigene_BMK.48475[]~~Sugarcane_Unigene_BMK.35074[]~~Sugarcane_Unig…
nov_miR2_3p	53	Sugarcane_Unigene_BMK.65014[]~~Sugarcane_Unigene_BMK.75672[]~~Sugarcane_Unigene_BMK.23946[]~~Sugarcane_Unigene_BMK.72026[]~~Sugarcane_Unigene_BMK.75752[]~~Sugarcane_Unigene_BMK.50198[]~~gi|268784636|gb|DN195257.1|DN195257[ SUM01-060F-F12-095.b Sugarcane mature leaf tissue library Saccharum hybrid cultivar CoS 767 cDNA clone SUM01-060F-F12-095 5', mRNA sequence]~~gi|268784076|gb|DN194970.1|DN19497…
nov_miR20_3p	7	Sugarcane_Unigene_BMK.45304[]~~Sugarcane_Unigene_BMK.24696[]~~gi268781156[]~~Sugarcane_Unigene_BMK.13111[]~~Sugarcane_Unigene_BMK.42889[]~~gi|268781156|gb|CN610810.1|CN610810[ SUS02-006F-C01-002.b Sugarcane mature stem library Saccharum hybrid cultivar CoS 767 cDNA clone SUS02-006F-C01-002 5', mRNA sequence]~~gi|35314608|gb|CA240723.1|CA240723[ SCCCCL7C05F04.g CL7 Saccharum hybrid cultivar cDNA c…
nov_miR21_5p	165	gi35319147[]~~Sugarcane_Unigene_BMK.68150[]~~gi34951289[]~~gi35101502[]~~gi35002740[]~~Sugarcane_Unigene_BMK.33759[]~~Sugarcane_Unigene_BMK.18214[]~~Sugarcane_Unigene_BMK.22650[]~~Sugarcane_Unigene_BMK.81708[]~~Sugarcane_Unigene_BMK.58999[]~~gi34951846[]~~Sugarcane_Unigene_BMK.43743[]~~Sugarcane_Unigene_BMK.45703[]~~Sugarcane_Unigene_BMK.47923[]~~Sugarcane_Unigene_BMK.32498[]~~Sugarcane_Unigene_B…
nov_miR22_3p	661	Sugarcane_Unigene_BMK.50472[]~~Sugarcane_Unigene_BMK.53107[]~~Sugarcane_Unigene_BMK.53657[]~~Sugarcane_Unigene_BMK.49294[]~~gi34941274[]~~Sugarcane_Unigene_BMK.61447[]~~Sugarcane_Unigene_BMK.61627[]~~Sugarcane_Unigene_BMK.61953[]~~Sugarcane_Unigene_BMK.54856[]~~Sugarcane_Unigene_BMK.62970[]~~Sugarcane_Unigene_BMK.63769[]~~gi35303066[]~~Sugarcane_Unigene_BMK.63962[]~~gi35100724[]~~Sugarcane_Unigen…
nov_miR23_3p	10	Sugarcane_Unigene_BMK.69997[]~~Sugarcane_Unigene_BMK.49994[]~~gi35093578[]~~Sugarcane_Unigene_BMK.88254[]~~gi|35201497|gb|CF570171.1|CF570171[ YCS36_005 Immature Sugarcane Stem Lambda ZIPLOX Library (YCS) Saccharum hybrid cultivar Q117 cDNA clone YCS36_005 5', mRNA sequence]~~gi|268805243|gb|CN607542.1|CN607542[ SUL01-015F-H08-064.b Sugarcane leaf whorl library Saccharum hybrid cultivar CoS 767 c…
nov_miR24_3p	36	Sugarcane_Unigene_BMK.60272[]~~Sugarcane_Unigene_BMK.13648[]~~Sugarcane_Unigene_BMK.65270[]~~Sugarcane_Unigene_BMK.55295[]~~Sugarcane_Unigene_BMK.67291[]~~Sugarcane_Unigene_BMK.70694[]~~Sugarcane_Unigene_BMK.75398[]~~Sugarcane_Unigene_BMK.42021[]~~Sugarcane_Unigene_BMK.17405[]~~Sugarcane_Unigene_BMK.51729[]~~Sugarcane_Unigene_BMK.58102[]~~Sugarcane_Unigene_BMK.29315[]~~Sugarcane_Unigene_BMK.24418…
nov_miR25_3p	5	gi36022248[]~~Sugarcane_Unigene_BMK.69654[]~~Sugarcane_Unigene_BMK.53204[]~~Sugarcane_Unigene_BMK.51644[]~~gi|36022248|gb|CA284394.1|CA284394[ SCSFSD1065B12.b SD1 Saccharum hybrid cultivar (mixed) cDNA clone SCSFSD1065B12 3', mRNA sequence]
nov_miR26_3p	3	Sugarcane_Unigene_BMK.53220[]~~Sugarcane_Unigene_BMK.75766[]~~Sugarcane_Unigene_BMK.71858[]
nov_miR27_3p	14	gi35314555[]~~Sugarcane_Unigene_BMK.62106[]~~Sugarcane_Unigene_BMK.73877[]~~Sugarcane_Unigene_BMK.89116[]~~Sugarcane_Unigene_BMK.32064[]~~Sugarcane_Unigene_BMK.38072[]~~Sugarcane_Unigene_BMK.62819[]~~Sugarcane_Unigene_BMK.4831[]~~gi|35314555|gb|CA240696.1|CA240696[ SCCCCL7C05B08.g CL7 Saccharum hybrid cultivar cDNA clone SCCCCL7C05B08 5', mRNA sequence]~~gi|34952899|gb|CA099592.1|CA099592[ SCUTCL…
nov_miR3_3p	2	Sugarcane_Unigene_BMK.36010[]~~Sugarcane_Unigene_BMK.15869[]
nov_miR30_3p	5	Sugarcane_Unigene_BMK.5646[]~~Sugarcane_Unigene_BMK.26135[]~~Sugarcane_Unigene_BMK.25101[]~~gi|35282577|gb|CA224830.1|CA224830[ SCCCCL6024H12.g CL6 Saccharum hybrid cultivar SP80-3280 cDNA clone SCCCCL6024H12 5', mRNA sequence]~~gi|35020602|gb|CA134023.1|CA134023[ SCJFRT1012D11.g RT1 Saccharum hybrid cultivar SP80-3280 cDNA clone SCJFRT1012D11 5', mRNA sequence]
nov_miR31_3p	14	Sugarcane_Unigene_BMK.1707[]~~Sugarcane_Unigene_BMK.56884[]~~Sugarcane_Unigene_BMK.85516[]~~Sugarcane_Unigene_BMK.48784[]~~gi|319717291|gb|HS977254.1|HS977254[ SUC17 Sugarcane variety NCo 376 ESTs from cDNA-AFLP analysis Saccharum hybrid cultivar NCo 376 cDNA, mRNA sequence]~~gi|35208042|gb|CF576716.1|CF576716[ MCSA203G11 Maturing Sugarcane Stem Lambda ZIPLOX Library (MCS) Saccharum hybrid cultiv…
nov_miR32_5p	40	Sugarcane_Unigene_BMK.58577[]~~Sugarcane_Unigene_BMK.57172[]~~Sugarcane_Unigene_BMK.68820[]~~Sugarcane_Unigene_BMK.86142[]~~Sugarcane_Unigene_BMK.10929[]~~gi35053015[]~~Sugarcane_Unigene_BMK.58931[]~~Sugarcane_Unigene_BMK.61209[]~~Sugarcane_Unigene_BMK.35476[]~~Sugarcane_Unigene_BMK.50596[]~~Sugarcane_Unigene_BMK.32568[]~~gi|268802303|gb|DV548660.1|DV548660[ SUM01-061-A02-A-005.g Sugarcane mature…
nov_miR33_3p	3	Sugarcane_Unigene_BMK.23476[]~~gi|32814761|gb|BU103430.1|BU103430[ SCCCHR1002H06.g Saccharum officinarum mRNA (Nogueira,F.T.S) Saccharum hybrid cultivar SP80-3280 cDNA, mRNA sequence]~~gi|34954573|gb|CA101266.1|CA101266[ SCCCHR1002H06.g HR1 Saccharum hybrid cultivar SP70-1143 cDNA clone SCCCHR1002H06 5', mRNA sequence]
nov_miR34_3p	3	Sugarcane_Unigene_BMK.62286[]~~gi|35117067|gb|CA181868.1|CA181868[ SCBFST3136E07.b ST3 Saccharum hybrid cultivar SP80-3280 cDNA clone SCBFST3136E07 3', mRNA sequence]~~gi|35039086|gb|CA143265.1|CA143265[ SCQSRT2033F05.b RT2 Saccharum hybrid cultivar SP80-3280 cDNA clone SCQSRT2033F05 3', mRNA sequence]
nov_miR35_5p	24	Sugarcane_Unigene_BMK.57026[]~~gi35289544[]~~Sugarcane_Unigene_BMK.14984[]~~gi|268777905|gb|CN609333.1|CN609333[ SUL01-040F-G09-068.b Sugarcane leaf whorl library Saccharum hybrid cultivar CoS 767 cDNA clone SUL01-040F-G09-068 5', mRNA sequence]~~gi|268776602|gb|CN608633.1|CN608633[ SUL01-030F-D02-014.b Sugarcane leaf whorl library Saccharum hybrid cultivar CoS 767 cDNA clone SUL01-030F-D02-014 5…
nov_miR36_3p	17	Sugarcane_Unigene_BMK.58759[]~~gi|36016499|gb|CA283197.1|CA283197[ SCBGSD1051E01.g SD1 Saccharum hybrid cultivar (mixed) cDNA clone SCBGSD1051E01 5', mRNA sequence]~~gi|35296277|gb|CA231588.1|CA231588[ SCQSFL3035E01.g Saccharum officinarum FL3 Saccharum hybrid cultivar (mixed) cDNA clone SCQSFL3035E01 5', mRNA sequence]~~gi|35279940|gb|CA223537.1|CA223537[ SCJFFL1C03H11.g FL1 Saccharum hybrid cul…
nov_miR37_5p	4	gi34930915[]~~Sugarcane_Unigene_BMK.75705[]~~gi|35237784|gb|CA202478.1|CA202478[ SCAGFL1090F02.g FL1 Saccharum hybrid cultivar (mixed) cDNA clone SCAGFL1090F02 5', mRNA sequence]~~gi|34930915|gb|CA078643.1|CA078643[ SCRLAM1009F12.g AM1 Saccharum hybrid cultivar SP80-3280 cDNA clone SCRLAM1009F12 5', mRNA sequence]
nov_miR38_5p	4	gi34930915[]~~Sugarcane_Unigene_BMK.75705[]~~gi|35237784|gb|CA202478.1|CA202478[ SCAGFL1090F02.g FL1 Saccharum hybrid cultivar (mixed) cDNA clone SCAGFL1090F02 5', mRNA sequence]~~gi|34930915|gb|CA078643.1|CA078643[ SCRLAM1009F12.g AM1 Saccharum hybrid cultivar SP80-3280 cDNA clone SCRLAM1009F12 5', mRNA sequence]
nov_miR39_3p	148	Sugarcane_Unigene_BMK.59017[]~~Sugarcane_Unigene_BMK.62112[]~~Sugarcane_Unigene_BMK.62472[]~~Sugarcane_Unigene_BMK.54946[]~~Sugarcane_Unigene_BMK.54982[]~~Sugarcane_Unigene_BMK.63502[]~~gi34976219[]~~Sugarcane_Unigene_BMK.67960[]~~gi35263316[]~~Sugarcane_Unigene_BMK.56543[]~~Sugarcane_Unigene_BMK.56946[]~~gi35005477[]~~Sugarcane_Unigene_BMK.54383[]~~Sugarcane_Unigene_BMK.40129[]~~Sugarcane_Unigen…
nov_miR4_5p	19	Sugarcane_Unigene_BMK.73241[]~~Sugarcane_Unigene_BMK.17247[]~~Sugarcane_Unigene_BMK.59542[]~~Sugarcane_Unigene_BMK.9208[]~~gi|268790772|gb|DV637928.1|DV637928[ SUR01-151-G03-A-020.b Sugarcane root library Saccharum hybrid cultivar CoS 767 cDNA clone SUR01-151-G03-A-020 5', mRNA sequence]~~gi|34946492|gb|CA093185.1|CA093185[ SCCCCL3001C05.g CL3 Saccharum hybrid cultivar cDNA clone SCCCCL3001C05 5'…
nov_miR40_5p	10	Sugarcane_Unigene_BMK.69302[]~~Sugarcane_Unigene_BMK.66501[]~~Sugarcane_Unigene_BMK.61392[]~~gi|166793542|gb|DV734386.1|DV734386[ SUS01-140-E09-A-069.b Sugarcane mature stem library Saccharum hybrid cultivar CoS 767 cDNA clone SUS01-140-E09-A-069 5', mRNA sequence]~~gi|166793190|gb|DV734701.1|DV734701[ SUS01-133-D05-A-044.b Sugarcane mature stem library Saccharum hybrid cultivar CoS 767 cDNA clon…
nov_miR42_5p	65	Sugarcane_Unigene_BMK.66321[]~~gi36009029[]~~Sugarcane_Unigene_BMK.75241[]~~Sugarcane_Unigene_BMK.45068[]~~Sugarcane_Unigene_BMK.41619[]~~Sugarcane_Unigene_BMK.55166[]~~Sugarcane_Unigene_BMK.81023[]~~Sugarcane_Unigene_BMK.69263[]~~Sugarcane_Unigene_BMK.82807[]~~gi35309387[]~~Sugarcane_Unigene_BMK.77554[]~~Sugarcane_Unigene_BMK.57222[]~~Sugarcane_Unigene_BMK.40729[]~~Sugarcane_Unigene_BMK.45008[]~…
nov_miR43_5p	31	Sugarcane_Unigene_BMK.65477[]~~gi35954283[]~~Sugarcane_Unigene_BMK.47822[]~~Sugarcane_Unigene_BMK.44256[]~~Sugarcane_Unigene_BMK.54411[]~~Sugarcane_Unigene_BMK.55306[]~~Sugarcane_Unigene_BMK.90040[]~~Sugarcane_Unigene_BMK.21447[]~~Sugarcane_Unigene_BMK.53148[]~~gi35310586[]~~Sugarcane_Unigene_BMK.42674[]~~gi|268801601|gb|DN236177.1|DN236177[ SUR01-001F-E08-055.b Sugarcane root library Saccharum h…
nov_miR5_3p	1	Sugarcane_Unigene_BMK.19029[]
nov_miR6_5p	25	Sugarcane_Unigene_BMK.59509[]~~gi34946353[]~~Sugarcane_Unigene_BMK.68504[]~~Sugarcane_Unigene_BMK.51214[]~~Sugarcane_Unigene_BMK.69362[]~~Sugarcane_Unigene_BMK.19614[]~~Sugarcane_Unigene_BMK.52106[]~~gi34919299[]~~gi34958081[]~~Sugarcane_Unigene_BMK.16893[]~~Sugarcane_Unigene_BMK.58177[]~~Sugarcane_Unigene_BMK.65745[]~~gi|49455132|gb|CO373817.1|CO373817[ MJR031A11 Methyl jasmonate-treated root La…
nov_miR7_5p	19	Sugarcane_Unigene_BMK.24872[]~~Sugarcane_Unigene_BMK.6523[]~~Sugarcane_Unigene_BMK.2366[]~~Sugarcane_Unigene_BMK.59972[]~~Sugarcane_Unigene_BMK.54015[]~~Sugarcane_Unigene_BMK.63779[]~~gi|35208779|gb|CF577453.1|CF577453[ MCSA223A12 Maturing Sugarcane Stem Lambda ZIPLOX Library (MCS) Saccharum hybrid cultivar Q117 cDNA clone MCSA039D01 5', mRNA sequence]~~gi|268802321|gb|DV548678.1|DV548678[ SUM01-…
nov_miR8_3p	36	Sugarcane_Unigene_BMK.60272[]~~Sugarcane_Unigene_BMK.13648[]~~Sugarcane_Unigene_BMK.65270[]~~Sugarcane_Unigene_BMK.55295[]~~Sugarcane_Unigene_BMK.67291[]~~Sugarcane_Unigene_BMK.70694[]~~Sugarcane_Unigene_BMK.75398[]~~Sugarcane_Unigene_BMK.42021[]~~Sugarcane_Unigene_BMK.17405[]~~Sugarcane_Unigene_BMK.51729[]~~Sugarcane_Unigene_BMK.58102[]~~Sugarcane_Unigene_BMK.29315[]~~Sugarcane_Unigene_BMK.24418…
nov_miR9_3p	20	Sugarcane_Unigene_BMK.51888[]~~Sugarcane_Unigene_BMK.72689[]~~Sugarcane_Unigene_BMK.27093[]~~Sugarcane_Unigene_BMK.61014[]~~Sugarcane_Unigene_BMK.74015[]~~Sugarcane_Unigene_BMK.55899[]~~Sugarcane_Unigene_BMK.50153[]~~Sugarcane_Unigene_BMK.55179[]~~Sugarcane_Unigene_BMK.69296[]~~gi|33464617|gb|BQ536854.1|BQ536854[ STEM2_17_G08 pSS Saccharum hybrid cultivar CP72-2086 cDNA 5', mRNA sequence]~~gi|359…
