# Supplementary material for: miRNA alteration is an important mechanism in sugarcane response to low-temperature environment
Source: BMC Genomics. 2017 Oct 30;18:833. doi: 10.1186/s12864-017-4231-3 (PMC5661916; doi:10.1186/s12864-017-4231-3)
Supplement: Supplementary file 5 — GO analysis of the predicted targets of known and novel miRNAs (XLSX 243 kb) [file 12864_2017_4231_MOESM5_ESM.xlsx]

## Sheet: Sheet1
Table S5. GO analysis of the predicted targets of known and novel miRNAs.
Ontology	Class	number	targets of known miRNAs	number	targets of novel miRNAs
biological_process	biological regulation	194	gi|36067762|gb|CA298093.1|CA298093;gi|35260088|gb|CA213617.1|CA213617;gi|34933581|gb|CA080651.1|CA080651;Sugarcane_Unigene_BMK.53546;gi|35044858|gb|CA146128.1|CA146128;gi|35250860|gb|CA209000.1|CA209000;gi|35081778|gb|CA164400.1|CA164400;gi|35130738|gb|CA188613.1|CA188613;gi|35966018|gb|CA266627.1|CA266627;gi|35229544|gb|CA198360.1|CA198360;Sugarcane_Unigene_BMK.53304;Sugarcane_Unigene_BMK.73671;…	194	gi|36067762|gb|CA298093.1|CA298093;gi|35260088|gb|CA213617.1|CA213617;gi|34933581|gb|CA080651.1|CA080651;Sugarcane_Unigene_BMK.53546;gi|35044858|gb|CA146128.1|CA146128;gi|35250860|gb|CA209000.1|CA209000;gi|35081778|gb|CA164400.1|CA164400;gi|35130738|gb|CA188613.1|CA188613;gi|35966018|gb|CA266627.1|CA266627;gi|35229544|gb|CA198360.1|CA198360;Sugarcane_Unigene_BMK.53304;Sugarcane_Unigene_BMK.73671;…
biological_process	cellular component organization or biogenesis	279	gi|35024227|gb|CA135831.1|CA135831;gi|35017726|gb|CA132585.1|CA132585;gi|35089216|gb|CA168115.1|CA168115;gi|166794342|gb|DV735870.1|DV735870;gi|34972500|gb|CA119192.1|CA119192;gi|35245868|gb|CA206497.1|CA206497;gi|35966952|gb|CA266963.1|CA266963;gi|35341300|gb|CA253908.1|CA253908;gi34944246;gi|35279280|gb|CA223195.1|CA223195;Sugarcane_Unigene_BMK.66159;gi|34928843|gb|CA076570.1|CA076570;gi|353332…	279	gi|35024227|gb|CA135831.1|CA135831;gi|35017726|gb|CA132585.1|CA132585;gi|35089216|gb|CA168115.1|CA168115;gi|166794342|gb|DV735870.1|DV735870;gi|34972500|gb|CA119192.1|CA119192;gi|35245868|gb|CA206497.1|CA206497;gi|35966952|gb|CA266963.1|CA266963;gi|35341300|gb|CA253908.1|CA253908;gi34944246;gi|35279280|gb|CA223195.1|CA223195;Sugarcane_Unigene_BMK.66159;gi|34928843|gb|CA076570.1|CA076570;gi|353332…
biological_process	cellular process	1611	Sugarcane_Unigene_BMK.63587;gi|35264758|gb|CA215950.1|CA215950;gi|35312087|gb|CA239466.1|CA239466;gi|35253260|gb|CA210197.1|CA210197;gi|35973898|gb|CA269308.1|CA269308;gi|34976390|gb|CA123082.1|CA123082;gi|35951995|gb|CA261234.1|CA261234;gi|35063594|gb|CA155460.1|CA155460;gi|35333442|gb|CA250111.1|CA250111;Sugarcane_Unigene_BMK.74636;Sugarcane_Unigene_BMK.70835;Sugarcane_Unigene_BMK.64044;Sugarca…	1611	Sugarcane_Unigene_BMK.63587;gi|35264758|gb|CA215950.1|CA215950;gi|35312087|gb|CA239466.1|CA239466;gi|35253260|gb|CA210197.1|CA210197;gi|35973898|gb|CA269308.1|CA269308;gi|34976390|gb|CA123082.1|CA123082;gi|35951995|gb|CA261234.1|CA261234;gi|35063594|gb|CA155460.1|CA155460;gi|35333442|gb|CA250111.1|CA250111;Sugarcane_Unigene_BMK.74636;Sugarcane_Unigene_BMK.70835;Sugarcane_Unigene_BMK.64044;Sugarca…
			28;gi|35131333|gb|CA188906.1|CA188906;gi|35229063|gb|CA198122.1|CA198122;gi|35244457|gb|CA205794.1|CA205794;gi|35103844|gb|CA175286.1|CA175286;gi|35285298|gb|CA226189.1|CA226189;gi|268787772|gb|DV636235.1|DV636235;gi|35085740|gb|CA166383.1|CA166383;gi|35271135|gb|CA219136.1|CA219136;Sugarcane_Unigene_BMK.62943;gi|35055845|gb|CA151615.1|CA151615;gi|36016346|gb|CA283119.1|CA283119;gi|34959228|gb|CA…		28;gi|35131333|gb|CA188906.1|CA188906;gi|35229063|gb|CA198122.1|CA198122;gi|35244457|gb|CA205794.1|CA205794;gi|35103844|gb|CA175286.1|CA175286;gi|35285298|gb|CA226189.1|CA226189;gi|268787772|gb|DV636235.1|DV636235;gi|35085740|gb|CA166383.1|CA166383;gi|35271135|gb|CA219136.1|CA219136;Sugarcane_Unigene_BMK.62943;gi|35055845|gb|CA151615.1|CA151615;gi|36016346|gb|CA283119.1|CA283119;gi|34959228|gb|CA…
biological_process	developmental process	114	gi|36023241|gb|CA284742.1|CA284742;gi|35228408|gb|CA197793.1|CA197793;gi|35251180|gb|CA209158.1|CA209158;Sugarcane_Unigene_BMK.72542;gi|36053030|gb|CA293145.1|CA293145;gi|34944764|gb|CA091457.1|CA091457;gi|35116076|gb|CA181377.1|CA181377;gi|35011417|gb|CA129491.1|CA129491;gi|35315953|gb|CA241389.1|CA241389;gi|35267660|gb|CA217401.1|CA217401;gi|35110386|gb|CA178524.1|CA178524;Sugarcane_Unigene_BMK…	114	gi|36023241|gb|CA284742.1|CA284742;gi|35228408|gb|CA197793.1|CA197793;gi|35251180|gb|CA209158.1|CA209158;Sugarcane_Unigene_BMK.72542;gi|36053030|gb|CA293145.1|CA293145;gi|34944764|gb|CA091457.1|CA091457;gi|35116076|gb|CA181377.1|CA181377;gi|35011417|gb|CA129491.1|CA129491;gi|35315953|gb|CA241389.1|CA241389;gi|35267660|gb|CA217401.1|CA217401;gi|35110386|gb|CA178524.1|CA178524;Sugarcane_Unigene_BMK…
biological_process	establishment of localization	234	gi|35269605|gb|CA218371.1|CA218371;Sugarcane_Unigene_BMK.48170;gi|35225871|gb|CA196527.1|CA196527;Sugarcane_Unigene_BMK.72429;gi|268775221|gb|DN193047.1|DN193047;gi|35125172|gb|CA185919.1|CA185919;gi|35070873|gb|CA158995.1|CA158995;Sugarcane_Unigene_BMK.29977;gi|268782203|gb|DN194743.1|DN194743;gi|34944614|gb|CA091307.1|CA091307;Sugarcane_Unigene_BMK.20720;gi|35034843|gb|CA141148.1|CA141148;gi|34…	234	gi|35269605|gb|CA218371.1|CA218371;Sugarcane_Unigene_BMK.48170;gi|35225871|gb|CA196527.1|CA196527;Sugarcane_Unigene_BMK.72429;gi|268775221|gb|DN193047.1|DN193047;gi|35125172|gb|CA185919.1|CA185919;gi|35070873|gb|CA158995.1|CA158995;Sugarcane_Unigene_BMK.29977;gi|268782203|gb|DN194743.1|DN194743;gi|34944614|gb|CA091307.1|CA091307;Sugarcane_Unigene_BMK.20720;gi|35034843|gb|CA141148.1|CA141148;gi|34…
biological_process	growth	7	gi|35305902|gb|CA236393.1|CA236393;gi|34950451|gb|CA097144.1|CA097144;gi|35980787|gb|CA271375.1|CA271375;gi|36020226|gb|CA284003.1|CA284003;Sugarcane_Unigene_BMK.64626;gi|34931464|gb|CA079192.1|CA079192;gi|35968217|gb|CA267382.1|CA267382	7	gi|35305902|gb|CA236393.1|CA236393;gi|34950451|gb|CA097144.1|CA097144;gi|35980787|gb|CA271375.1|CA271375;gi|36020226|gb|CA284003.1|CA284003;Sugarcane_Unigene_BMK.64626;gi|34931464|gb|CA079192.1|CA079192;gi|35968217|gb|CA267382.1|CA267382
biological_process	immune system process	5	Sugarcane_Unigene_BMK.60272;gi|35310406|gb|CA238636.1|CA238636;Sugarcane_Unigene_BMK.72542;gi|34976390|gb|CA123082.1|CA123082;Sugarcane_Unigene_BMK.68484	5	Sugarcane_Unigene_BMK.60272;gi|35310406|gb|CA238636.1|CA238636;Sugarcane_Unigene_BMK.72542;gi|34976390|gb|CA123082.1|CA123082;Sugarcane_Unigene_BMK.68484
biological_process	localization	239	gi|35269605|gb|CA218371.1|CA218371;Sugarcane_Unigene_BMK.48170;gi|35225871|gb|CA196527.1|CA196527;Sugarcane_Unigene_BMK.72429;gi|268775221|gb|DN193047.1|DN193047;gi|35125172|gb|CA185919.1|CA185919;gi|35070873|gb|CA158995.1|CA158995;Sugarcane_Unigene_BMK.29977;gi|268782203|gb|DN194743.1|DN194743;gi|34944614|gb|CA091307.1|CA091307;Sugarcane_Unigene_BMK.20720;gi|35034843|gb|CA141148.1|CA141148;gi|34…	239	gi|35269605|gb|CA218371.1|CA218371;Sugarcane_Unigene_BMK.48170;gi|35225871|gb|CA196527.1|CA196527;Sugarcane_Unigene_BMK.72429;gi|268775221|gb|DN193047.1|DN193047;gi|35125172|gb|CA185919.1|CA185919;gi|35070873|gb|CA158995.1|CA158995;Sugarcane_Unigene_BMK.29977;gi|268782203|gb|DN194743.1|DN194743;gi|34944614|gb|CA091307.1|CA091307;Sugarcane_Unigene_BMK.20720;gi|35034843|gb|CA141148.1|CA141148;gi|34…
biological_process	metabolic process	1874	gi|36011889|gb|CA281743.1|CA281743;gi|35310596|gb|CA238730.1|CA238730;gi|34972264|gb|CA118956.1|CA118956;Sugarcane_Unigene_BMK.73323;Sugarcane_Unigene_BMK.75659;gi35076511;gi|36072798|gb|CA299809.1|CA299809;gi|35304849|gb|CA235856.1|CA235856;gi35066659;gi|35278503|gb|CA222807.1|CA222807;gi|36058487|gb|CA294990.1|CA294990;Sugarcane_Unigene_BMK.69449;gi|35204417|gb|CF573091.1|CF573091;gi|35072463|g…	1874	gi|36011889|gb|CA281743.1|CA281743;gi|35310596|gb|CA238730.1|CA238730;gi|34972264|gb|CA118956.1|CA118956;Sugarcane_Unigene_BMK.73323;Sugarcane_Unigene_BMK.75659;gi35076511;gi|36072798|gb|CA299809.1|CA299809;gi|35304849|gb|CA235856.1|CA235856;gi35066659;gi|35278503|gb|CA222807.1|CA222807;gi|36058487|gb|CA294990.1|CA294990;Sugarcane_Unigene_BMK.69449;gi|35204417|gb|CF573091.1|CF573091;gi|35072463|g…
			2698.1|CA102698;gi|35098048|gb|CA172491.1|CA172491;gi|35110720|gb|CA178692.1|CA178692;gi|35341098|gb|CA253807.1|CA253807;gi|35029269|gb|CA138366.1|CA138366;Sugarcane_Unigene_BMK.54693;Sugarcane_Unigene_BMK.71376;Sugarcane_Unigene_BMK.51598;gi|268782267|gb|CN611377.1|CN611377;gi|35017726|gb|CA132585.1|CA132585;Sugarcane_Unigene_BMK.67590;gi|35028742|gb|CA138101.1|CA138101;gi|34973650|gb|CA120342.1…		2698.1|CA102698;gi|35098048|gb|CA172491.1|CA172491;gi|35110720|gb|CA178692.1|CA178692;gi|35341098|gb|CA253807.1|CA253807;gi|35029269|gb|CA138366.1|CA138366;Sugarcane_Unigene_BMK.54693;Sugarcane_Unigene_BMK.71376;Sugarcane_Unigene_BMK.51598;gi|268782267|gb|CN611377.1|CN611377;gi|35017726|gb|CA132585.1|CA132585;Sugarcane_Unigene_BMK.67590;gi|35028742|gb|CA138101.1|CA138101;gi|34973650|gb|CA120342.1…
biological_process	multi-organism process	13	gi|35020729|gb|CA134087.1|CA134087;gi|35330834|gb|CA248809.1|CA248809;gi|35102877|gb|CA174820.1|CA174820;Sugarcane_Unigene_BMK.60272;gi|35310406|gb|CA238636.1|CA238636;gi|34935920|gb|CA082609.1|CA082609;Sugarcane_Unigene_BMK.66855;gi|34976390|gb|CA123082.1|CA123082;gi|34958804|gb|CA105497.1|CA105497;Sugarcane_Unigene_BMK.56049;Sugarcane_Unigene_BMK.69825;gi|268800572|gb|DN235164.1|DN235164;gi|359…	13	gi|35020729|gb|CA134087.1|CA134087;gi|35330834|gb|CA248809.1|CA248809;gi|35102877|gb|CA174820.1|CA174820;Sugarcane_Unigene_BMK.60272;gi|35310406|gb|CA238636.1|CA238636;gi|34935920|gb|CA082609.1|CA082609;Sugarcane_Unigene_BMK.66855;gi|34976390|gb|CA123082.1|CA123082;gi|34958804|gb|CA105497.1|CA105497;Sugarcane_Unigene_BMK.56049;Sugarcane_Unigene_BMK.69825;gi|268800572|gb|DN235164.1|DN235164;gi|359…
biological_process	multicellular organismal process	85	Sugarcane_Unigene_BMK.74553;Sugarcane_Unigene_BMK.73025;Sugarcane_Unigene_BMK.72542;gi|36053030|gb|CA293145.1|CA293145;gi|34944764|gb|CA091457.1|CA091457;gi|35116076|gb|CA181377.1|CA181377;gi|35011417|gb|CA129491.1|CA129491;gi|35315953|gb|CA241389.1|CA241389;gi|35267660|gb|CA217401.1|CA217401;gi|35110386|gb|CA178524.1|CA178524;Sugarcane_Unigene_BMK.48170;gi|34933581|gb|CA080651.1|CA080651;gi|3520…	85	Sugarcane_Unigene_BMK.74553;Sugarcane_Unigene_BMK.73025;Sugarcane_Unigene_BMK.72542;gi|36053030|gb|CA293145.1|CA293145;gi|34944764|gb|CA091457.1|CA091457;gi|35116076|gb|CA181377.1|CA181377;gi|35011417|gb|CA129491.1|CA129491;gi|35315953|gb|CA241389.1|CA241389;gi|35267660|gb|CA217401.1|CA217401;gi|35110386|gb|CA178524.1|CA178524;Sugarcane_Unigene_BMK.48170;gi|34933581|gb|CA080651.1|CA080651;gi|3520…
biological_process	negative regulation of biological process	8	gi|35264758|gb|CA215950.1|CA215950;gi|35063594|gb|CA155460.1|CA155460;gi|34944511|gb|CA091204.1|CA091204;Sugarcane_Unigene_BMK.72542;gi|36013569|gb|CA282304.1|CA282304;gi|35270104|gb|CA218620.1|CA218620;gi|35057937|gb|CA152651.1|CA152651;Sugarcane_Unigene_BMK.72801	8	gi|35264758|gb|CA215950.1|CA215950;gi|35063594|gb|CA155460.1|CA155460;gi|34944511|gb|CA091204.1|CA091204;Sugarcane_Unigene_BMK.72542;gi|36013569|gb|CA282304.1|CA282304;gi|35270104|gb|CA218620.1|CA218620;gi|35057937|gb|CA152651.1|CA152651;Sugarcane_Unigene_BMK.72801
biological_process	positive regulation of biological process	2	Sugarcane_Unigene_BMK.68484;Sugarcane_Unigene_BMK.64019	2	Sugarcane_Unigene_BMK.68484;Sugarcane_Unigene_BMK.64019
biological_process	regulation of biological process	147	gi|36067762|gb|CA298093.1|CA298093;gi|35260088|gb|CA213617.1|CA213617;gi|34933581|gb|CA080651.1|CA080651;Sugarcane_Unigene_BMK.53546;gi|35044858|gb|CA146128.1|CA146128;gi|35250860|gb|CA209000.1|CA209000;gi|35081778|gb|CA164400.1|CA164400;gi|35130738|gb|CA188613.1|CA188613;gi|35966018|gb|CA266627.1|CA266627;gi|35229544|gb|CA198360.1|CA198360;Sugarcane_Unigene_BMK.53304;Sugarcane_Unigene_BMK.73671;…	147	gi|36067762|gb|CA298093.1|CA298093;gi|35260088|gb|CA213617.1|CA213617;gi|34933581|gb|CA080651.1|CA080651;Sugarcane_Unigene_BMK.53546;gi|35044858|gb|CA146128.1|CA146128;gi|35250860|gb|CA209000.1|CA209000;gi|35081778|gb|CA164400.1|CA164400;gi|35130738|gb|CA188613.1|CA188613;gi|35966018|gb|CA266627.1|CA266627;gi|35229544|gb|CA198360.1|CA198360;Sugarcane_Unigene_BMK.53304;Sugarcane_Unigene_BMK.73671;…
biological_process	reproduction	44	Sugarcane_Unigene_BMK.74553;Sugarcane_Unigene_BMK.73025;Sugarcane_Unigene_BMK.64735;gi|35239221|gb|CA203197.1|CA203197;gi|35072463|gb|CA159766.1|CA159766;Sugarcane_Unigene_BMK.72542;gi|35110386|gb|CA178524.1|CA178524;Sugarcane_Unigene_BMK.48170;gi|34947874|gb|CA094567.1|CA094567;gi|34933581|gb|CA080651.1|CA080651;gi|35207263|gb|CF575937.1|CF575937;Sugarcane_Unigene_BMK.60282;gi|33463677|gb|BQ5359…	44	Sugarcane_Unigene_BMK.74553;Sugarcane_Unigene_BMK.73025;Sugarcane_Unigene_BMK.64735;gi|35239221|gb|CA203197.1|CA203197;gi|35072463|gb|CA159766.1|CA159766;Sugarcane_Unigene_BMK.72542;gi|35110386|gb|CA178524.1|CA178524;Sugarcane_Unigene_BMK.48170;gi|34947874|gb|CA094567.1|CA094567;gi|34933581|gb|CA080651.1|CA080651;gi|35207263|gb|CF575937.1|CF575937;Sugarcane_Unigene_BMK.60282;gi|33463677|gb|BQ5359…
biological_process	reproductive process	43	Sugarcane_Unigene_BMK.74553;Sugarcane_Unigene_BMK.73025;Sugarcane_Unigene_BMK.64735;gi|35239221|gb|CA203197.1|CA203197;gi|35072463|gb|CA159766.1|CA159766;Sugarcane_Unigene_BMK.72542;gi|35110386|gb|CA178524.1|CA178524;Sugarcane_Unigene_BMK.48170;gi|34947874|gb|CA094567.1|CA094567;gi|34933581|gb|CA080651.1|CA080651;gi|35207263|gb|CF575937.1|CF575937;Sugarcane_Unigene_BMK.60282;gi|33463677|gb|BQ5359…	43	Sugarcane_Unigene_BMK.74553;Sugarcane_Unigene_BMK.73025;Sugarcane_Unigene_BMK.64735;gi|35239221|gb|CA203197.1|CA203197;gi|35072463|gb|CA159766.1|CA159766;Sugarcane_Unigene_BMK.72542;gi|35110386|gb|CA178524.1|CA178524;Sugarcane_Unigene_BMK.48170;gi|34947874|gb|CA094567.1|CA094567;gi|34933581|gb|CA080651.1|CA080651;gi|35207263|gb|CF575937.1|CF575937;Sugarcane_Unigene_BMK.60282;gi|33463677|gb|BQ5359…
biological_process	response to stimulus	404	gi|34977628|gb|CA124320.1|CA124320;gi|34961563|gb|CA108268.1|CA108268;gi|34927771|gb|CA075498.1|CA075498;gi|35295336|gb|CA231118.1|CA231118;gi|35222656|gb|CA194925.1|CA194925;gi|34970151|gb|CA116844.1|CA116844;gi|35201149|gb|CF569823.1|CF569823;gi|35316005|gb|CA241415.1|CA241415;gi|34970446|gb|CA117139.1|CA117139;gi|35947503|gb|CA259008.1|CA259008;gi|35140874|gb|CA193592.1|CA193592;gi|35309792|gb…	404	gi|34977628|gb|CA124320.1|CA124320;gi|34961563|gb|CA108268.1|CA108268;gi|34927771|gb|CA075498.1|CA075498;gi|35295336|gb|CA231118.1|CA231118;gi|35222656|gb|CA194925.1|CA194925;gi|34970151|gb|CA116844.1|CA116844;gi|35201149|gb|CF569823.1|CF569823;gi|35316005|gb|CA241415.1|CA241415;gi|34970446|gb|CA117139.1|CA117139;gi|35947503|gb|CA259008.1|CA259008;gi|35140874|gb|CA193592.1|CA193592;gi|35309792|gb…
biological_process	rhythmic process	2	Sugarcane_Unigene_BMK.70815;Sugarcane_Unigene_BMK.56189	2	Sugarcane_Unigene_BMK.70815;Sugarcane_Unigene_BMK.56189
biological_process	signaling	107	gi|36067762|gb|CA298093.1|CA298093;gi|35260088|gb|CA213617.1|CA213617;gi|34933581|gb|CA080651.1|CA080651;Sugarcane_Unigene_BMK.53546;gi|35044858|gb|CA146128.1|CA146128;gi|35250860|gb|CA209000.1|CA209000;gi|35081778|gb|CA164400.1|CA164400;gi|35130738|gb|CA188613.1|CA188613;gi|35966018|gb|CA266627.1|CA266627;gi|35229544|gb|CA198360.1|CA198360;Sugarcane_Unigene_BMK.53304;Sugarcane_Unigene_BMK.73671;…	107	gi|36067762|gb|CA298093.1|CA298093;gi|35260088|gb|CA213617.1|CA213617;gi|34933581|gb|CA080651.1|CA080651;Sugarcane_Unigene_BMK.53546;gi|35044858|gb|CA146128.1|CA146128;gi|35250860|gb|CA209000.1|CA209000;gi|35081778|gb|CA164400.1|CA164400;gi|35130738|gb|CA188613.1|CA188613;gi|35966018|gb|CA266627.1|CA266627;gi|35229544|gb|CA198360.1|CA198360;Sugarcane_Unigene_BMK.53304;Sugarcane_Unigene_BMK.73671;…
biological_process	single-organism process	515	Sugarcane_Unigene_BMK.72542;gi|36053030|gb|CA293145.1|CA293145;gi|34944764|gb|CA091457.1|CA091457;gi|35116076|gb|CA181377.1|CA181377;gi|35011417|gb|CA129491.1|CA129491;gi|35315953|gb|CA241389.1|CA241389;gi|35267660|gb|CA217401.1|CA217401;Sugarcane_Unigene_BMK.63587;gi|35264758|gb|CA215950.1|CA215950;gi|35312087|gb|CA239466.1|CA239466;gi|35253260|gb|CA210197.1|CA210197;gi|35973898|gb|CA269308.1|CA…	515	Sugarcane_Unigene_BMK.72542;gi|36053030|gb|CA293145.1|CA293145;gi|34944764|gb|CA091457.1|CA091457;gi|35116076|gb|CA181377.1|CA181377;gi|35011417|gb|CA129491.1|CA129491;gi|35315953|gb|CA241389.1|CA241389;gi|35267660|gb|CA217401.1|CA217401;Sugarcane_Unigene_BMK.63587;gi|35264758|gb|CA215950.1|CA215950;gi|35312087|gb|CA239466.1|CA239466;gi|35253260|gb|CA210197.1|CA210197;gi|35973898|gb|CA269308.1|CA…
cellular_component	cell	2580	gi|33461825|gb|BQ534062.1|BQ534062;gi|35204417|gb|CF573091.1|CF573091;gi|33459451|gb|BQ531688.1|BQ531688;gi|34977628|gb|CA124320.1|CA124320;gi|34961563|gb|CA108268.1|CA108268;gi|35289827|gb|CA228375.1|CA228375;gi|35295336|gb|CA231118.1|CA231118;Sugarcane_Unigene_BMK.59324;gi|35222656|gb|CA194925.1|CA194925;gi|34959274|gb|CA105967.1|CA105967;gi|35334633|gb|CA250705.1|CA250705;gi|34970151|gb|CA1168…	2580	gi|33461825|gb|BQ534062.1|BQ534062;gi|35204417|gb|CF573091.1|CF573091;gi|33459451|gb|BQ531688.1|BQ531688;gi|34977628|gb|CA124320.1|CA124320;gi|34961563|gb|CA108268.1|CA108268;gi|35289827|gb|CA228375.1|CA228375;gi|35295336|gb|CA231118.1|CA231118;Sugarcane_Unigene_BMK.59324;gi|35222656|gb|CA194925.1|CA194925;gi|34959274|gb|CA105967.1|CA105967;gi|35334633|gb|CA250705.1|CA250705;gi|34970151|gb|CA1168…
			5269593|gb|CA218365.1|CA218365;gi|35973898|gb|CA269308.1|CA269308;gi|166790232|gb|DV732344.1|DV732344;gi|268784808|gb|DN195338.1|DN195338;gi|35289933|gb|CA228428.1|CA228428;gi|35310406|gb|CA238636.1|CA238636;gi|35256628|gb|CA211874.1|CA211874;gi|35066659|gb|CA156920.1|CA156920;gi35057213;gi|35267682|gb|CA217412.1|CA217412;Sugarcane_Unigene_BMK.45937;gi|166792637|gb|DV734617.1|DV734617;gi35962523;…		5269593|gb|CA218365.1|CA218365;gi|35973898|gb|CA269308.1|CA269308;gi|166790232|gb|DV732344.1|DV732344;gi|268784808|gb|DN195338.1|DN195338;gi|35289933|gb|CA228428.1|CA228428;gi|35310406|gb|CA238636.1|CA238636;gi|35256628|gb|CA211874.1|CA211874;gi|35066659|gb|CA156920.1|CA156920;gi35057213;gi|35267682|gb|CA217412.1|CA217412;Sugarcane_Unigene_BMK.45937;gi|166792637|gb|DV734617.1|DV734617;gi35962523;…
			2553|gb|CA089246.1|CA089246;gi|35089907|gb|CA168461.1|CA168461;gi|36043510|gb|CA290042.1|CA290042;gi|35117876|gb|CA182272.1|CA182272;gi|35313843|gb|CA240339.1|CA240339;gi|35324434|gb|CA245620.1|CA245620;gi|35294045|gb|CA230477.1|CA230477;gi|35249069|gb|CA208104.1|CA208104;gi|35232642|gb|CA199908.1|CA199908;Sugarcane_Unigene_BMK.57837;gi|268777265|gb|CN608792.1|CN608792;gi|35124178|gb|CA185423.1|C…		2553|gb|CA089246.1|CA089246;gi|35089907|gb|CA168461.1|CA168461;gi|36043510|gb|CA290042.1|CA290042;gi|35117876|gb|CA182272.1|CA182272;gi|35313843|gb|CA240339.1|CA240339;gi|35324434|gb|CA245620.1|CA245620;gi|35294045|gb|CA230477.1|CA230477;gi|35249069|gb|CA208104.1|CA208104;gi|35232642|gb|CA199908.1|CA199908;Sugarcane_Unigene_BMK.57837;gi|268777265|gb|CN608792.1|CN608792;gi|35124178|gb|CA185423.1|C…
cellular_component	cell part	2580	gi|33461825|gb|BQ534062.1|BQ534062;gi|35204417|gb|CF573091.1|CF573091;gi|33459451|gb|BQ531688.1|BQ531688;gi|34977628|gb|CA124320.1|CA124320;gi|34961563|gb|CA108268.1|CA108268;gi|35289827|gb|CA228375.1|CA228375;gi|35295336|gb|CA231118.1|CA231118;Sugarcane_Unigene_BMK.59324;gi|35222656|gb|CA194925.1|CA194925;gi|34959274|gb|CA105967.1|CA105967;gi|35334633|gb|CA250705.1|CA250705;gi|34970151|gb|CA1168…	2580	gi|33461825|gb|BQ534062.1|BQ534062;gi|35204417|gb|CF573091.1|CF573091;gi|33459451|gb|BQ531688.1|BQ531688;gi|34977628|gb|CA124320.1|CA124320;gi|34961563|gb|CA108268.1|CA108268;gi|35289827|gb|CA228375.1|CA228375;gi|35295336|gb|CA231118.1|CA231118;Sugarcane_Unigene_BMK.59324;gi|35222656|gb|CA194925.1|CA194925;gi|34959274|gb|CA105967.1|CA105967;gi|35334633|gb|CA250705.1|CA250705;gi|34970151|gb|CA1168…
			5269593|gb|CA218365.1|CA218365;gi|35973898|gb|CA269308.1|CA269308;gi|166790232|gb|DV732344.1|DV732344;gi|268784808|gb|DN195338.1|DN195338;gi|35289933|gb|CA228428.1|CA228428;gi|35310406|gb|CA238636.1|CA238636;gi|35256628|gb|CA211874.1|CA211874;gi|35066659|gb|CA156920.1|CA156920;gi35057213;gi|35267682|gb|CA217412.1|CA217412;Sugarcane_Unigene_BMK.45937;gi|166792637|gb|DV734617.1|DV734617;gi35962523;…		5269593|gb|CA218365.1|CA218365;gi|35973898|gb|CA269308.1|CA269308;gi|166790232|gb|DV732344.1|DV732344;gi|268784808|gb|DN195338.1|DN195338;gi|35289933|gb|CA228428.1|CA228428;gi|35310406|gb|CA238636.1|CA238636;gi|35256628|gb|CA211874.1|CA211874;gi|35066659|gb|CA156920.1|CA156920;gi35057213;gi|35267682|gb|CA217412.1|CA217412;Sugarcane_Unigene_BMK.45937;gi|166792637|gb|DV734617.1|DV734617;gi35962523;…
			K.69133;gi35973891;gi|568786255|gb|HS075959.1|HS075959;gi|35251971|gb|CA209555.1|CA209555;gi34929481;gi|34966137|gb|CA112830.1|CA112830;Sugarcane_Unigene_BMK.45920;Sugarcane_Unigene_BMK.45071;gi|268795717|gb|DV641442.1|DV641442;gi|34975132|gb|CA121824.1|CA121824;gi|34961552|gb|CA108257.1|CA108257;gi35319645;gi|35137409|gb|CA191840.1|CA191840;gi|35319645|gb|CA243229.1|CA243229;gi|35119641|gb|CA183…		K.69133;gi35973891;gi|568786255|gb|HS075959.1|HS075959;gi|35251971|gb|CA209555.1|CA209555;gi34929481;gi|34966137|gb|CA112830.1|CA112830;Sugarcane_Unigene_BMK.45920;Sugarcane_Unigene_BMK.45071;gi|268795717|gb|DV641442.1|DV641442;gi|34975132|gb|CA121824.1|CA121824;gi|34961552|gb|CA108257.1|CA108257;gi35319645;gi|35137409|gb|CA191840.1|CA191840;gi|35319645|gb|CA243229.1|CA243229;gi|35119641|gb|CA183…
cellular_component	extracellular matrix	7	gi|268775221|gb|DN193047.1|DN193047;gi|268782203|gb|DN194743.1|DN194743;gi|35939160|gb|CA254858.1|CA254858;Sugarcane_Unigene_BMK.42549;gi|268782169|gb|DN194709.1|DN194709;gi|35043400|gb|CA145414.1|CA145414;gi35939160	7	gi|268775221|gb|DN193047.1|DN193047;gi|268782203|gb|DN194743.1|DN194743;gi|35939160|gb|CA254858.1|CA254858;Sugarcane_Unigene_BMK.42549;gi|268782169|gb|DN194709.1|DN194709;gi|35043400|gb|CA145414.1|CA145414;gi35939160
cellular_component	extracellular matrix part	7	gi|268775221|gb|DN193047.1|DN193047;gi|268782203|gb|DN194743.1|DN194743;gi|35939160|gb|CA254858.1|CA254858;Sugarcane_Unigene_BMK.42549;gi|268782169|gb|DN194709.1|DN194709;gi|35043400|gb|CA145414.1|CA145414;gi35939160	7	gi|268775221|gb|DN193047.1|DN193047;gi|268782203|gb|DN194743.1|DN194743;gi|35939160|gb|CA254858.1|CA254858;Sugarcane_Unigene_BMK.42549;gi|268782169|gb|DN194709.1|DN194709;gi|35043400|gb|CA145414.1|CA145414;gi35939160
cellular_component	extracellular region	58	gi|35068713|gb|CA157932.1|CA157932;gi|239916261|gb|GE324904.1|GE324904;gi|35127848|gb|CA187217.1|CA187217;Sugarcane_Unigene_BMK.64316;gi|33458088|gb|BQ530325.1|BQ530325;gi|239916330|gb|GE324973.1|GE324973;gi|36057888|gb|CA294747.1|CA294747;gi|35055438|gb|CA151412.1|CA151412;gi|35003459|gb|CA125494.1|CA125494;gi|35014789|gb|CA131121.1|CA131121;gi|35058246|gb|CA152806.1|CA152806;gi|34940489|gb|CA08…	58	gi|35068713|gb|CA157932.1|CA157932;gi|239916261|gb|GE324904.1|GE324904;gi|35127848|gb|CA187217.1|CA187217;Sugarcane_Unigene_BMK.64316;gi|33458088|gb|BQ530325.1|BQ530325;gi|239916330|gb|GE324973.1|GE324973;gi|36057888|gb|CA294747.1|CA294747;gi|35055438|gb|CA151412.1|CA151412;gi|35003459|gb|CA125494.1|CA125494;gi|35014789|gb|CA131121.1|CA131121;gi|35058246|gb|CA152806.1|CA152806;gi|34940489|gb|CA08…
cellular_component	macromolecular complex	517	gi|33461825|gb|BQ534062.1|BQ534062;gi|35204417|gb|CF573091.1|CF573091;gi|33459451|gb|BQ531688.1|BQ531688;gi|34977628|gb|CA124320.1|CA124320;gi|34961563|gb|CA108268.1|CA108268;gi|35289827|gb|CA228375.1|CA228375;gi|35295336|gb|CA231118.1|CA231118;Sugarcane_Unigene_BMK.59324;gi|35222656|gb|CA194925.1|CA194925;gi|34959274|gb|CA105967.1|CA105967;gi|35334633|gb|CA250705.1|CA250705;gi|34970151|gb|CA1168…	517	gi|33461825|gb|BQ534062.1|BQ534062;gi|35204417|gb|CF573091.1|CF573091;gi|33459451|gb|BQ531688.1|BQ531688;gi|34977628|gb|CA124320.1|CA124320;gi|34961563|gb|CA108268.1|CA108268;gi|35289827|gb|CA228375.1|CA228375;gi|35295336|gb|CA231118.1|CA231118;Sugarcane_Unigene_BMK.59324;gi|35222656|gb|CA194925.1|CA194925;gi|34959274|gb|CA105967.1|CA105967;gi|35334633|gb|CA250705.1|CA250705;gi|34970151|gb|CA1168…
cellular_component	membrane	447	Sugarcane_Unigene_BMK.75799;Sugarcane_Unigene_BMK.61991;Sugarcane_Unigene_BMK.66158;gi|35071682|gb|CA159377.1|CA159377;gi|35289061|gb|CA227992.1|CA227992;gi|35287215|gb|CA227126.1|CA227126;gi|35311076|gb|CA238969.1|CA238969;gi|35060656|gb|CA154008.1|CA154008;gi|34962904|gb|CA109597.1|CA109597;gi|36076123|gb|CA300963.1|CA300963;gi|35061298|gb|CA154328.1|CA154328;gi|34974223|gb|CA120915.1|CA120915;…	447	Sugarcane_Unigene_BMK.75799;Sugarcane_Unigene_BMK.61991;Sugarcane_Unigene_BMK.66158;gi|35071682|gb|CA159377.1|CA159377;gi|35289061|gb|CA227992.1|CA227992;gi|35287215|gb|CA227126.1|CA227126;gi|35311076|gb|CA238969.1|CA238969;gi|35060656|gb|CA154008.1|CA154008;gi|34962904|gb|CA109597.1|CA109597;gi|36076123|gb|CA300963.1|CA300963;gi|35061298|gb|CA154328.1|CA154328;gi|34974223|gb|CA120915.1|CA120915;…
cellular_component	membrane part	282	gi|35289061|gb|CA227992.1|CA227992;gi|35287215|gb|CA227126.1|CA227126;gi|35311076|gb|CA238969.1|CA238969;gi|35060656|gb|CA154008.1|CA154008;gi|34962904|gb|CA109597.1|CA109597;gi|36076123|gb|CA300963.1|CA300963;Sugarcane_Unigene_BMK.61991;gi|35071682|gb|CA159377.1|CA159377;Sugarcane_Unigene_BMK.15504;gi|35061298|gb|CA154328.1|CA154328;gi|34974223|gb|CA120915.1|CA120915;gi|36059493|gb|CA295317.1|CA…	282	gi|35289061|gb|CA227992.1|CA227992;gi|35287215|gb|CA227126.1|CA227126;gi|35311076|gb|CA238969.1|CA238969;gi|35060656|gb|CA154008.1|CA154008;gi|34962904|gb|CA109597.1|CA109597;gi|36076123|gb|CA300963.1|CA300963;Sugarcane_Unigene_BMK.61991;gi|35071682|gb|CA159377.1|CA159377;Sugarcane_Unigene_BMK.15504;gi|35061298|gb|CA154328.1|CA154328;gi|34974223|gb|CA120915.1|CA120915;gi|36059493|gb|CA295317.1|CA…
cellular_component	membrane-enclosed lumen	30	Sugarcane_Unigene_BMK.62982;gi|35012257|gb|CA129911.1|CA129911;gi|34942875|gb|CA089568.1|CA089568;Sugarcane_Unigene_BMK.63823;Sugarcane_Unigene_BMK.58790;gi|35316308|gb|CA241565.1|CA241565;gi|35951948|gb|CA261222.1|CA261222;gi|36023538|gb|CA284827.1|CA284827;gi|35044858|gb|CA146128.1|CA146128;gi|35995287|gb|CA276073.1|CA276073;Sugarcane_Unigene_BMK.53304;gi|35270251|gb|CA218694.1|CA218694;gi|3508…	30	Sugarcane_Unigene_BMK.62982;gi|35012257|gb|CA129911.1|CA129911;gi|34942875|gb|CA089568.1|CA089568;Sugarcane_Unigene_BMK.63823;Sugarcane_Unigene_BMK.58790;gi|35316308|gb|CA241565.1|CA241565;gi|35951948|gb|CA261222.1|CA261222;gi|36023538|gb|CA284827.1|CA284827;gi|35044858|gb|CA146128.1|CA146128;gi|35995287|gb|CA276073.1|CA276073;Sugarcane_Unigene_BMK.53304;gi|35270251|gb|CA218694.1|CA218694;gi|3508…
cellular_component	organelle	1982	gi|36011889|gb|CA281743.1|CA281743;gi|34972264|gb|CA118956.1|CA118956;gi|36045183|gb|CA290532.1|CA290532;gi35030781;Sugarcane_Unigene_BMK.75659;gi35076511;gi|35137506|gb|CA191890.1|CA191890;gi|36072798|gb|CA299809.1|CA299809;gi35066659;gi|34925718|gb|CA073445.1|CA073445;gi|35288897|gb|CA227910.1|CA227910;gi|36058487|gb|CA294990.1|CA294990;gi|35018069|gb|CA132755.1|CA132755;gi|35123311|gb|CA184992…	1982	gi|36011889|gb|CA281743.1|CA281743;gi|34972264|gb|CA118956.1|CA118956;gi|36045183|gb|CA290532.1|CA290532;gi35030781;Sugarcane_Unigene_BMK.75659;gi35076511;gi|35137506|gb|CA191890.1|CA191890;gi|36072798|gb|CA299809.1|CA299809;gi35066659;gi|34925718|gb|CA073445.1|CA073445;gi|35288897|gb|CA227910.1|CA227910;gi|36058487|gb|CA294990.1|CA294990;gi|35018069|gb|CA132755.1|CA132755;gi|35123311|gb|CA184992…
			i|34923985|gb|CA071834.1|CA071834;gi|35029269|gb|CA138366.1|CA138366;Sugarcane_Unigene_BMK.54693;Sugarcane_Unigene_BMK.71376;gi|35041606|gb|CA144520.1|CA144520;Sugarcane_Unigene_BMK.51598;gi|35017726|gb|CA132585.1|CA132585;Sugarcane_Unigene_BMK.67590;Sugarcane_Unigene_BMK.65832;gi|36075278|gb|CA300679.1|CA300679;gi|35294005|gb|CA230457.1|CA230457;gi|35335543|gb|CA251140.1|CA251140;gi|268778134|gb…
cellular_component	organelle part	396	gi|34961254|gb|CA107947.1|CA107947;gi|34972611|gb|CA119303.1|CA119303;gi|35996325|gb|CA276409.1|CA276409;gi|35991651|gb|CA274801.1|CA274801;gi|268781485|gb|DN194389.1|DN194389;gi|35123734|gb|CA185203.1|CA185203;gi|36067567|gb|CA297998.1|CA297998;gi|35117682|gb|CA182175.1|CA182175;gi|35990124|gb|CA274292.1|CA274292;gi|36020601|gb|CA284125.1|CA284125;gi|268781489|gb|DN194393.1|DN194393;gi|268778320…	396	gi|34961254|gb|CA107947.1|CA107947;gi|34972611|gb|CA119303.1|CA119303;gi|35996325|gb|CA276409.1|CA276409;gi|35991651|gb|CA274801.1|CA274801;gi|268781485|gb|DN194389.1|DN194389;gi|35123734|gb|CA185203.1|CA185203;gi|36067567|gb|CA297998.1|CA297998;gi|35117682|gb|CA182175.1|CA182175;gi|35990124|gb|CA274292.1|CA274292;gi|36020601|gb|CA284125.1|CA284125;gi|268781489|gb|DN194393.1|DN194393;gi|268778320…
molecular_function	antioxidant activity	92	gi35030781;gi|34922343|gb|CA070498.1|CA070498;gi|35030781|gb|CA139116.1|CA139116;gi|33460953|gb|BQ533190.1|BQ533190;gi|35997611|gb|CA276835.1|CA276835;gi|36036397|gb|CA287855.1|CA287855;gi|268788334|gb|DV636797.1|DV636797;gi|35955758|gb|CA263117.1|CA263117;gi|34972609|gb|CA119301.1|CA119301;gi|268781151|gb|CN610805.1|CN610805;gi|34930436|gb|CA078164.1|CA078164;gi|166790436|gb|DV733257.1|DV733257;…	92	gi35030781;gi|34922343|gb|CA070498.1|CA070498;gi|35030781|gb|CA139116.1|CA139116;gi|33460953|gb|BQ533190.1|BQ533190;gi|35997611|gb|CA276835.1|CA276835;gi|36036397|gb|CA287855.1|CA287855;gi|268788334|gb|DV636797.1|DV636797;gi|35955758|gb|CA263117.1|CA263117;gi|34972609|gb|CA119301.1|CA119301;gi|268781151|gb|CN610805.1|CN610805;gi|34930436|gb|CA078164.1|CA078164;gi|166790436|gb|DV733257.1|DV733257;…
molecular_function	binding	1895	gi|35044858|gb|CA146128.1|CA146128;gi|35270251|gb|CA218694.1|CA218694;gi|35086971|gb|CA166995.1|CA166995;gi|35077809|gb|CA162424.1|CA162424;gi|35083073|gb|CA165052.1|CA165052;Sugarcane_Unigene_BMK.70714;gi|35100594|gb|CA173701.1|CA173701;Sugarcane_Unigene_BMK.51908;gi|35310596|gb|CA238730.1|CA238730;gi|34972264|gb|CA118956.1|CA118956;Sugarcane_Unigene_BMK.73323;gi|36072798|gb|CA299809.1|CA299809;…	1895	gi|35044858|gb|CA146128.1|CA146128;gi|35270251|gb|CA218694.1|CA218694;gi|35086971|gb|CA166995.1|CA166995;gi|35077809|gb|CA162424.1|CA162424;gi|35083073|gb|CA165052.1|CA165052;Sugarcane_Unigene_BMK.70714;gi|35100594|gb|CA173701.1|CA173701;Sugarcane_Unigene_BMK.51908;gi|35310596|gb|CA238730.1|CA238730;gi|34972264|gb|CA118956.1|CA118956;Sugarcane_Unigene_BMK.73323;gi|36072798|gb|CA299809.1|CA299809;…
			1|CA245250;gi|36057460|gb|CA294612.1|CA294612;gi|34931782|gb|CA079510.1|CA079510;gi|35094172|gb|CA170593.1|CA170593;gi|34927778|gb|CA075505.1|CA075505;gi|34951545|gb|CA098238.1|CA098238;gi|34966297|gb|CA112990.1|CA112990;gi|35320043|gb|CA243431.1|CA243431;Sugarcane_Unigene_BMK.47783;gi|35075329|gb|CA161184.1|CA161184;gi|35296797|gb|CA231868.1|CA231868;gi|34964906|gb|CA111599.1|CA111599;gi|2249946…
molecular_function	catalytic activity	1432	Sugarcane_Unigene_BMK.75587;gi|35020729|gb|CA134087.1|CA134087;gi|35330834|gb|CA248809.1|CA248809;gi|35102877|gb|CA174820.1|CA174820;Sugarcane_Unigene_BMK.62725;gi|35010708|gb|CA129136.1|CA129136;Sugarcane_Unigene_BMK.69823;gi|33463528|gb|BQ535750.1|BQ535750;gi|34918933|gb|CA067409.1|CA067409;gi|35097152|gb|CA172042.1|CA172042;gi|33464552|gb|BQ536789.1|BQ536789;Sugarcane_Unigene_BMK.64278;gi|3513…	1432	Sugarcane_Unigene_BMK.75587;gi|35020729|gb|CA134087.1|CA134087;gi|35330834|gb|CA248809.1|CA248809;gi|35102877|gb|CA174820.1|CA174820;Sugarcane_Unigene_BMK.62725;gi|35010708|gb|CA129136.1|CA129136;Sugarcane_Unigene_BMK.69823;gi|33463528|gb|BQ535750.1|BQ535750;gi|34918933|gb|CA067409.1|CA067409;gi|35097152|gb|CA172042.1|CA172042;gi|33464552|gb|BQ536789.1|BQ536789;Sugarcane_Unigene_BMK.64278;gi|3513…
			gb|CA248824.1|CA248824;gi|35271416|gb|CA219277.1|CA219277;gi35312963;gi|35280157|gb|CA223630.1|CA223630;gi|34936523|gb|CA083212.1|CA083212;gi|35285014|gb|CA226047.1|CA226047;gi|268787249|gb|DV635737.1|DV635737;Sugarcane_Unigene_BMK.59044;gi|268784150|gb|CN611614.1|CN611614;gi|35270999|gb|CA219067.1|CA219067;gi|36075475|gb|CA300744.1|CA300744;gi|35037496|gb|CA142468.1|CA142468;gi|35118184|gb|CA182…		gb|CA248824.1|CA248824;gi|35271416|gb|CA219277.1|CA219277;gi35312963;gi|35280157|gb|CA223630.1|CA223630;gi|34936523|gb|CA083212.1|CA083212;gi|35285014|gb|CA226047.1|CA226047;gi|268787249|gb|DV635737.1|DV635737;Sugarcane_Unigene_BMK.59044;gi|268784150|gb|CN611614.1|CN611614;gi|35270999|gb|CA219067.1|CA219067;gi|36075475|gb|CA300744.1|CA300744;gi|35037496|gb|CA142468.1|CA142468;gi|35118184|gb|CA182…
molecular_function	enzyme regulator activity	25	gi|32814116|gb|BU102793.1|BU102793;gi|34949928|gb|CA096621.1|CA096621;gi|35320636|gb|CA243727.1|CA243727;gi|35026462|gb|CA136953.1|CA136953;gi|35268145|gb|CA217641.1|CA217641;Sugarcane_Unigene_BMK.63248;gi|35018437|gb|CA132940.1|CA132940;gi|35230433|gb|CA198804.1|CA198804;Sugarcane_Unigene_BMK.67169;gi|35310406|gb|CA238636.1|CA238636;gi|35062142|gb|CA154741.1|CA154741;gi|35332275|gb|CA249528.1|CA…	25	gi|32814116|gb|BU102793.1|BU102793;gi|34949928|gb|CA096621.1|CA096621;gi|35320636|gb|CA243727.1|CA243727;gi|35026462|gb|CA136953.1|CA136953;gi|35268145|gb|CA217641.1|CA217641;Sugarcane_Unigene_BMK.63248;gi|35018437|gb|CA132940.1|CA132940;gi|35230433|gb|CA198804.1|CA198804;Sugarcane_Unigene_BMK.67169;gi|35310406|gb|CA238636.1|CA238636;gi|35062142|gb|CA154741.1|CA154741;gi|35332275|gb|CA249528.1|CA…
molecular_function	molecular transducer activity	37	gi|35110386|gb|CA178524.1|CA178524;gi36022358;Sugarcane_Unigene_BMK.57806;gi|35135374|gb|CA190827.1|CA190827;Sugarcane_Unigene_BMK.71045;gi|35261101|gb|CA214121.1|CA214121;gi|35226602|gb|CA196892.1|CA196892;Sugarcane_Unigene_BMK.70050;Sugarcane_Unigene_BMK.54210;gi|35975171|gb|CA269721.1|CA269721;gi|35251370|gb|CA209253.1|CA209253;gi|35071046|gb|CA159079.1|CA159079;gi|34951780|gb|CA098473.1|CA098…	37	gi|35110386|gb|CA178524.1|CA178524;gi36022358;Sugarcane_Unigene_BMK.57806;gi|35135374|gb|CA190827.1|CA190827;Sugarcane_Unigene_BMK.71045;gi|35261101|gb|CA214121.1|CA214121;gi|35226602|gb|CA196892.1|CA196892;Sugarcane_Unigene_BMK.70050;Sugarcane_Unigene_BMK.54210;gi|35975171|gb|CA269721.1|CA269721;gi|35251370|gb|CA209253.1|CA209253;gi|35071046|gb|CA159079.1|CA159079;gi|34951780|gb|CA098473.1|CA098…
molecular_function	nucleic acid binding transcription factor activity	128	gi|34972264|gb|CA118956.1|CA118956;gi|36072798|gb|CA299809.1|CA299809;gi35066659;gi|35110386|gb|CA178524.1|CA178524;gi|34927861|gb|CA075588.1|CA075588;gi|35141264|gb|CA193805.1|CA193805;Sugarcane_Unigene_BMK.49642;gi|35120594|gb|CA183631.1|CA183631;gi|268784225|gb|CN611689.1|CN611689;gi|35129383|gb|CA187958.1|CA187958;gi|35012257|gb|CA129911.1|CA129911;gi|35011517|gb|CA129541.1|CA129541;gi|359585…	128	gi|34972264|gb|CA118956.1|CA118956;gi|36072798|gb|CA299809.1|CA299809;gi35066659;gi|35110386|gb|CA178524.1|CA178524;gi|34927861|gb|CA075588.1|CA075588;gi|35141264|gb|CA193805.1|CA193805;Sugarcane_Unigene_BMK.49642;gi|35120594|gb|CA183631.1|CA183631;gi|268784225|gb|CN611689.1|CN611689;gi|35129383|gb|CA187958.1|CA187958;gi|35012257|gb|CA129911.1|CA129911;gi|35011517|gb|CA129541.1|CA129541;gi|359585…
molecular_function	protein binding transcription factor activity	2	Sugarcane_Unigene_BMK.59331;Sugarcane_Unigene_BMK.71912	2	Sugarcane_Unigene_BMK.59331;Sugarcane_Unigene_BMK.71912
molecular_function	receptor activity	3	gi|36007386|gb|CA280173.1|CA280173;Sugarcane_Unigene_BMK.72801;Sugarcane_Unigene_BMK.51582	3	gi|36007386|gb|CA280173.1|CA280173;Sugarcane_Unigene_BMK.72801;Sugarcane_Unigene_BMK.51582
molecular_function	structural molecule activity	317	gi|35204417|gb|CF573091.1|CF573091;gi|33459451|gb|BQ531688.1|BQ531688;gi|36041123|gb|CA289340.1|CA289340;gi|35289827|gb|CA228375.1|CA228375;Sugarcane_Unigene_BMK.59324;gi|34931738|gb|CA079466.1|CA079466;gi|34959274|gb|CA105967.1|CA105967;gi|35334633|gb|CA250705.1|CA250705;gi|35291861|gb|CA229392.1|CA229392;gi|35132558|gb|CA189444.1|CA189444;gi|35204093|gb|CF572767.1|CF572767;gi|34925632|gb|CA0733…	317	gi|35204417|gb|CF573091.1|CF573091;gi|33459451|gb|BQ531688.1|BQ531688;gi|36041123|gb|CA289340.1|CA289340;gi|35289827|gb|CA228375.1|CA228375;Sugarcane_Unigene_BMK.59324;gi|34931738|gb|CA079466.1|CA079466;gi|34959274|gb|CA105967.1|CA105967;gi|35334633|gb|CA250705.1|CA250705;gi|35291861|gb|CA229392.1|CA229392;gi|35132558|gb|CA189444.1|CA189444;gi|35204093|gb|CF572767.1|CF572767;gi|34925632|gb|CA0733…
molecular_function	transporter activity	99	gi|34952243|gb|CA098936.1|CA098936;Sugarcane_Unigene_BMK.55149;gi|35966952|gb|CA266963.1|CA266963;gi35966952;Sugarcane_Unigene_BMK.72429;gi|35034843|gb|CA141148.1|CA141148;Sugarcane_Unigene_BMK.73183;Sugarcane_Unigene_BMK.64620;Sugarcane_Unigene_BMK.51582;Sugarcane_Unigene_BMK.29977;gi|35064147|gb|CA155732.1|CA155732;Sugarcane_Unigene_BMK.65782;Sugarcane_Unigene_BMK.44641;Sugarcane_Unigene_BMK.75…	99	gi|34952243|gb|CA098936.1|CA098936;Sugarcane_Unigene_BMK.55149;gi|35966952|gb|CA266963.1|CA266963;gi35966952;Sugarcane_Unigene_BMK.72429;gi|35034843|gb|CA141148.1|CA141148;Sugarcane_Unigene_BMK.73183;Sugarcane_Unigene_BMK.64620;Sugarcane_Unigene_BMK.51582;Sugarcane_Unigene_BMK.29977;gi|35064147|gb|CA155732.1|CA155732;Sugarcane_Unigene_BMK.65782;Sugarcane_Unigene_BMK.44641;Sugarcane_Unigene_BMK.75…
