# Supplementary material for: miRNA alteration is an important mechanism in sugarcane response to low-temperature environment
Source: BMC Genomics. 2017 Oct 30;18:833. doi: 10.1186/s12864-017-4231-3 (PMC5661916; doi:10.1186/s12864-017-4231-3)
Supplement: Supplementary file 6 — KEGG analysis of the predicted targets of known miRNAs in F3/F0 (XLSX 12 kb) [file 12864_2017_4231_MOESM6_ESM.xlsx]

## Sheet: Sheet1
Table S6. KEGG analysis of predicted target genes of known miRNAs in F3/F0
Pathway	Targets with pathway annotation (356)	All sugarcane genes with pathway annotation (161369)	P value	Q value	Pathway ID	Genes
Leishmaniasis	63	2835	7.22749e-43	9.90166e-41	ko05140	gi9802383;gi34972953;gi|35207156|gb|CF575830.1|CF575830;gi|35205427|gb|CF574101.1|CF574101;gi|35204507|gb|CF573181.1|CF573181;gi|35203124|gb|CF571798.1|CF571798;gi|35202269|gb|CF570943.1|CF570943;gi|268794585|gb|DV640328.1|DV640328;gi|268790994|gb|DV638150.1|DV638150;gi|268781004|gb|CN610750.1|CN610750;gi|268778870|gb|DN193798.1|DN193798;gi|268778196|gb|DN193488.1|DN193488;gi|268777562|gb|CN60908…
Legionellosis	57	2733	2.64698e-37	1.81318e-35	ko05134	gi9802383;gi34972953;gi|35207156|gb|CF575830.1|CF575830;gi|35205427|gb|CF574101.1|CF574101;gi|35204507|gb|CF573181.1|CF573181;gi|35203124|gb|CF571798.1|CF571798;gi|35202269|gb|CF570943.1|CF570943;gi|268794585|gb|DV640328.1|DV640328;gi|268790994|gb|DV638150.1|DV638150;gi|268781004|gb|CN610750.1|CN610750;gi|268778870|gb|DN193798.1|DN193798;gi|268778196|gb|DN193488.1|DN193488;gi|268777562|gb|CN60908…
RNA transport	58	5840	1.31564e-21	6.00809e-20	ko03013	gi9802383;gi34972953;gi|35207156|gb|CF575830.1|CF575830;gi|35205427|gb|CF574101.1|CF574101;gi|35204507|gb|CF573181.1|CF573181;gi|35203124|gb|CF571798.1|CF571798;gi|35202269|gb|CF570943.1|CF570943;gi|268794585|gb|DV640328.1|DV640328;gi|268790994|gb|DV638150.1|DV638150;gi|268781004|gb|CN610750.1|CN610750;gi|268778870|gb|DN193798.1|DN193798;gi|268778196|gb|DN193488.1|DN193488;gi|268777562|gb|CN60908…
Plant hormone signal transduction	41	7173	3.55404e-08	1.21726e-06	ko04075	Sugarcane_Unigene_BMK.63027;Sugarcane_Unigene_BMK.74157;gi|35205649|gb|CF574323.1|CF574323;gi|35202632|gb|CF571306.1|CF571306;gi|166791807|gb|DV732011.1|DV732011;Sugarcane_Unigene_BMK.68091;Sugarcane_Unigene_BMK.61443;Sugarcane_Unigene_BMK.57806;gi34970693;gi|568786255|gb|HS075959.1|HS075959;gi|239916330|gb|GE324973.1|GE324973;gi|239916261|gb|GE324904.1|GE324904;gi|33458088|gb|BQ530325.1|BQ530325…
Sulfur relay system	8	338	1.07189e-06	2.93698e-05	ko04122	Sugarcane_Unigene_BMK.54173;gi|268787772|gb|DV636235.1|DV636235;gi|166792542|gb|DV734557.1|DV734557;gi|166788660|gb|DV733561.1|DV733561;gi|35272595|gb|CA219866.1|CA219866;gi|35134003|gb|CA190142.1|CA190142;gi|35009535|gb|CA128551.1|CA128551;gi|34976426|gb|CA123118.1|CA123118
Arginine and proline metabolism	20	2713	3.6806e-06	8.40404e-05	ko00330	gi|36008988|gb|CA280743.1|CA280743;gi|35976380|gb|CA270159.1|CA270159;gi|35973672|gb|CA269234.1|CA269234;gi|35963749|gb|CA265863.1|CA265863;gi|35946398|gb|CA258454.1|CA258454;gi|35339810|gb|CA253184.1|CA253184;gi|35264053|gb|CA215608.1|CA215608;gi|35234824|gb|CA200983.1|CA200983;gi|35105369|gb|CA176040.1|CA176040;gi|35031299|gb|CA139372.1|CA139372;gi|34942950|gb|CA089643.1|CA089643;gi|34935180|gb…
Thiamine metabolism	9	660	1.97629e-05	0.000386788	ko00730	Sugarcane_Unigene_BMK.54173;gi|268787772|gb|DV636235.1|DV636235;gi|166792542|gb|DV734557.1|DV734557;gi|166788660|gb|DV733561.1|DV733561;gi|35272595|gb|CA219866.1|CA219866;gi|35134003|gb|CA190142.1|CA190142;gi|35009535|gb|CA128551.1|CA128551;gi|34976426|gb|CA123118.1|CA123118;gi|35226485|gb|CA196834.1|CA196834
Polyketide sugar unit biosynthesis	8	566	4.44351e-05	0.00076095	ko00523	gi56681314;gi|35285886|gb|CA226482.1|CA226482;gi|35136521|gb|CA191386.1|CA191386;gi|35075628|gb|CA161334.1|CA161334;gi|35075556|gb|CA161298.1|CA161298;gi|35075199|gb|CA161119.1|CA161119;gi|35075187|gb|CA161113.1|CA161113;gi|35044200|gb|CA145796.1|CA145796
Folate biosynthesis	8	634	9.73347e-05	0.00148165	ko00790	gi56681314;gi|35285886|gb|CA226482.1|CA226482;gi|35136521|gb|CA191386.1|CA191386;gi|35075628|gb|CA161334.1|CA161334;gi|35075556|gb|CA161298.1|CA161298;gi|35075199|gb|CA161119.1|CA161119;gi|35075187|gb|CA161113.1|CA161113;gi|35044200|gb|CA145796.1|CA145796
Stilbenoid, diarylheptanoid and gingerol biosynthesis	11	1393	0.000322176	0.00441382	ko00945	Sugarcane_Unigene_BMK.59331;gi|35052064|gb|CA149725.1|CA149725;Sugarcane_Unigene_BMK.70715;Sugarcane_Unigene_BMK.66830;gi|34947831|gb|CA094524.1|CA094524;gi|35957658|gb|CA263802.1|CA263802;gi|34961872|gb|CA108565.1|CA108565;gi|34960636|gb|CA107329.1|CA107329;gi|34960635|gb|CA107328.1|CA107328;gi|34942765|gb|CA089458.1|CA089458;gi|36073177|gb|CA299935.1|CA299935
Streptomycin biosynthesis	8	790	0.000424963	0.00529273	ko00521	gi56681314;gi|35285886|gb|CA226482.1|CA226482;gi|35136521|gb|CA191386.1|CA191386;gi|35075628|gb|CA161334.1|CA161334;gi|35075556|gb|CA161298.1|CA161298;gi|35075199|gb|CA161119.1|CA161119;gi|35075187|gb|CA161113.1|CA161113;gi|35044200|gb|CA145796.1|CA145796
Cutin, suberine and wax biosynthesis	7	619	0.000506955	0.00578773	ko00073	Sugarcane_Unigene_BMK.81940;Sugarcane_Unigene_BMK.54285;Sugarcane_Unigene_BMK.70715;gi|35949042|gb|CA259776.1|CA259776;gi|35288897|gb|CA227910.1|CA227910;gi|35120953|gb|CA183810.1|CA183810;gi|35101840|gb|CA174304.1|CA174304
Porphyrin and chlorophyll metabolism	8	836	0.000614019	0.00647081	ko00860	Sugarcane_Unigene_BMK.67590;Sugarcane_Unigene_BMK.65580;gi|35203298|gb|CF571972.1|CF571972;gi|35986954|gb|CA273453.1|CA273453;gi|35963797|gb|CA265888.1|CA265888;gi|34957905|gb|CA104598.1|CA104598;gi|34955216|gb|CA101909.1|CA101909;gi|34917529|gb|CA066005.1|CA066005
GABAergic synapse	8	854	0.000704337	0.00689244	ko04727	gi56681314;gi|35285886|gb|CA226482.1|CA226482;gi|35136521|gb|CA191386.1|CA191386;gi|35075628|gb|CA161334.1|CA161334;gi|35075556|gb|CA161298.1|CA161298;gi|35075199|gb|CA161119.1|CA161119;gi|35075187|gb|CA161113.1|CA161113;gi|35044200|gb|CA145796.1|CA145796
Glutamatergic synapse	8	1141	0.0042098	0.0384495	ko04724	gi56681314;gi|35285886|gb|CA226482.1|CA226482;gi|35136521|gb|CA191386.1|CA191386;gi|35075628|gb|CA161334.1|CA161334;gi|35075556|gb|CA161298.1|CA161298;gi|35075199|gb|CA161119.1|CA161119;gi|35075187|gb|CA161113.1|CA161113;gi|35044200|gb|CA145796.1|CA145796
Two-component system	16	3567	0.0064352	0.0551014	ko02020	Sugarcane_Unigene_BMK.4626;gi56681314;Sugarcane_Unigene_BMK.53632;gi|35285886|gb|CA226482.1|CA226482;gi|35136521|gb|CA191386.1|CA191386;gi|35075628|gb|CA161334.1|CA161334;gi|35075556|gb|CA161298.1|CA161298;gi|35075199|gb|CA161119.1|CA161119;gi|35075187|gb|CA161113.1|CA161113;gi|35044200|gb|CA145796.1|CA145796;Sugarcane_Unigene_BMK.49652;gi|49454960|gb|CO373645.1|CO373645;gi|34947224|gb|CA093917.1…
Bacterial chemotaxis	5	674	0.0175992	0.141828	ko02030	Sugarcane_Unigene_BMK.49652;gi|49454960|gb|CO373645.1|CO373645;gi|36076525|gb|CA301100.1|CA301100;gi|35227304|gb|CA197240.1|CA197240;gi|35041710|gb|CA144570.1|CA144570
Phenylpropanoid biosynthesis	15	3742	0.020533	0.156279	ko00940	gi|35118142|gb|CA182407.1|CA182407;Sugarcane_Unigene_BMK.70715;Sugarcane_Unigene_BMK.49652;Sugarcane_Unigene_BMK.66830;gi|49454960|gb|CO373645.1|CO373645;gi|34947831|gb|CA094524.1|CA094524;gi|36076525|gb|CA301100.1|CA301100;gi|35957658|gb|CA263802.1|CA263802;gi|35227304|gb|CA197240.1|CA197240;gi|35041710|gb|CA144570.1|CA144570;gi|34961872|gb|CA108565.1|CA108565;gi|34960636|gb|CA107329.1|CA107329;…
Jak-STAT signaling pathway	2	104	0.0224202	0.161661	ko04630	Sugarcane_Unigene_BMK.59331;gi|35052064|gb|CA149725.1|CA149725
Flavonoid biosynthesis	10	2271	0.0310103	0.21242	ko00941	gi|35263076|gb|CA215117.1|CA215117;gi|35098199|gb|CA172571.1|CA172571;Sugarcane_Unigene_BMK.70715;Sugarcane_Unigene_BMK.66830;gi|34947831|gb|CA094524.1|CA094524;gi|35957658|gb|CA263802.1|CA263802;gi|34961872|gb|CA108565.1|CA108565;gi|34960636|gb|CA107329.1|CA107329;gi|34960635|gb|CA107328.1|CA107328;gi|34942765|gb|CA089458.1|CA089458
TGF-beta signaling pathway	6	1089	0.0351196	0.229113	ko04350	Sugarcane_Unigene_BMK.59331;gi|35052064|gb|CA149725.1|CA149725;Sugarcane_Unigene_BMK.54176;gi35289516;gi|35294005|gb|CA230457.1|CA230457;gi|35289516|gb|CA228221.1|CA228221
Chagas disease (American trypanosomiasis)	10	2382	0.0406467	0.253118	ko05142	gi|30109825|gb|BQ804038.1|BQ804038;gi|36053612|gb|CA293332.1|CA293332;gi|35952046|gb|CA261270.1|CA261270;gi|35273248|gb|CA220192.1|CA220192;Sugarcane_Unigene_BMK.68803;Sugarcane_Unigene_BMK.61443;Sugarcane_Unigene_BMK.54176;gi35289516;gi|35294005|gb|CA230457.1|CA230457;gi|35289516|gb|CA228221.1|CA228221
Tuberculosis	13	3462	0.0458569	0.255727	ko05152	Sugarcane_Unigene_BMK.63823;Sugarcane_Unigene_BMK.58790;gi|35951948|gb|CA261222.1|CA261222;gi|35012257|gb|CA129911.1|CA129911;Sugarcane_Unigene_BMK.59331;gi|30109825|gb|BQ804038.1|BQ804038;gi|36053612|gb|CA293332.1|CA293332;gi|35952046|gb|CA261270.1|CA261270;gi|35273248|gb|CA220192.1|CA220192;gi|35052064|gb|CA149725.1|CA149725;Sugarcane_Unigene_BMK.67519;Sugarcane_Unigene_BMK.68803;Sugarcane_Unig…
Nitrogen metabolism	8	1787	0.046616	0.255727	ko00910	gi56681314;gi|35285886|gb|CA226482.1|CA226482;gi|35136521|gb|CA191386.1|CA191386;gi|35075628|gb|CA161334.1|CA161334;gi|35075556|gb|CA161298.1|CA161298;gi|35075199|gb|CA161119.1|CA161119;gi|35075187|gb|CA161113.1|CA161113;gi|35044200|gb|CA145796.1|CA145796
Glutathione metabolism	11	2780	0.0466655	0.255727	ko00480	gi|36008988|gb|CA280743.1|CA280743;gi|35976380|gb|CA270159.1|CA270159;gi|35973672|gb|CA269234.1|CA269234;gi|35963749|gb|CA265863.1|CA265863;gi|35946398|gb|CA258454.1|CA258454;gi|35339810|gb|CA253184.1|CA253184;gi|35264053|gb|CA215608.1|CA215608;gi|35234824|gb|CA200983.1|CA200983;gi|35105369|gb|CA176040.1|CA176040;gi|35031299|gb|CA139372.1|CA139372;gi|34942950|gb|CA089643.1|CA089643
