# Supplementary material for: miRNA alteration is an important mechanism in sugarcane response to low-temperature environment
Source: BMC Genomics. 2017 Oct 30;18:833. doi: 10.1186/s12864-017-4231-3 (PMC5661916; doi:10.1186/s12864-017-4231-3)
Supplement: Supplementary file 7 — KEGG analysis of the predicted targets of known miRNAs in R3/R0 (XLSX 11 kb) [file 12864_2017_4231_MOESM7_ESM.xlsx]

## Sheet: Sheet1
Table S7. KEGG analysis of predicted target genes of known miRNAs in R3/R0
Pathway	Targets with pathway annotation (154)	All sugarcane genes with pathway annotation (161369)	Pvalue	Qvalue	Pathway ID	Genes
Plant hormone signal transduction	27	7173	1.11721e-09	9.20748e-08	ko04075	Sugarcane_Unigene_BMK.68091;Sugarcane_Unigene_BMK.61443;Sugarcane_Unigene_BMK.57806;gi34970693;gi|568786255|gb|HS075959.1|HS075959;gi|239916330|gb|GE324973.1|GE324973;gi|239916261|gb|GE324904.1|GE324904;gi|33458088|gb|BQ530325.1|BQ530325;gi|36060651|gb|CA295697.1|CA295697;gi|35965824|gb|CA266564.1|CA266564;gi|35327270|gb|CA247037.1|CA247037;gi|35258917|gb|CA213029.1|CA213029;gi|35085689|gb|CA1663…
Sulfur relay system	8	338	1.70509e-09	9.20748e-08	ko04122	Sugarcane_Unigene_BMK.54173;gi|268787772|gb|DV636235.1|DV636235;gi|166792542|gb|DV734557.1|DV734557;gi|166788660|gb|DV733561.1|DV733561;gi|35272595|gb|CA219866.1|CA219866;gi|35134003|gb|CA190142.1|CA190142;gi|35009535|gb|CA128551.1|CA128551;gi|34976426|gb|CA123118.1|CA123118
Polyketide sugar unit biosynthesis	8	566	9.08054e-08	3.269e-06	ko00523	gi56681314;gi|35285886|gb|CA226482.1|CA226482;gi|35136521|gb|CA191386.1|CA191386;gi|35075628|gb|CA161334.1|CA161334;gi|35075556|gb|CA161298.1|CA161298;gi|35075199|gb|CA161119.1|CA161119;gi|35075187|gb|CA161113.1|CA161113;gi|35044200|gb|CA145796.1|CA145796
Folate biosynthesis	8	634	2.14253e-07	5.78483e-06	ko00790	gi56681314;gi|35285886|gb|CA226482.1|CA226482;gi|35136521|gb|CA191386.1|CA191386;gi|35075628|gb|CA161334.1|CA161334;gi|35075556|gb|CA161298.1|CA161298;gi|35075199|gb|CA161119.1|CA161119;gi|35075187|gb|CA161113.1|CA161113;gi|35044200|gb|CA145796.1|CA145796
Thiamine metabolism	8	660	2.89914e-07	6.26215e-06	ko00730	Sugarcane_Unigene_BMK.54173;gi|268787772|gb|DV636235.1|DV636235;gi|166792542|gb|DV734557.1|DV734557;gi|166788660|gb|DV733561.1|DV733561;gi|35272595|gb|CA219866.1|CA219866;gi|35134003|gb|CA190142.1|CA190142;gi|35009535|gb|CA128551.1|CA128551;gi|34976426|gb|CA123118.1|CA123118
Biosynthesis of secondary metabolites	51	27344	7.8176e-07	1.40717e-05	ko01110	gi|34964483|gb|CA111176.1|CA111176;gi56681314;Sugarcane_Unigene_BMK.60821;Sugarcane_Unigene_BMK.67590;Sugarcane_Unigene_BMK.54173;Sugarcane_Unigene_BMK.69265;Sugarcane_Unigene_BMK.65580;Sugarcane_Unigene_BMK.57806;Sugarcane_Unigene_BMK.61051;Sugarcane_Unigene_BMK.58968;gi|35203298|gb|CF571972.1|CF571972;gi|268787772|gb|DV636235.1|DV636235;gi|166792542|gb|DV734557.1|DV734557;gi|166788660|gb|DV7335…
Streptomycin biosynthesis	8	790	1.10848e-06	1.71022e-05	ko00521	gi56681314;gi|35285886|gb|CA226482.1|CA226482;gi|35136521|gb|CA191386.1|CA191386;gi|35075628|gb|CA161334.1|CA161334;gi|35075556|gb|CA161298.1|CA161298;gi|35075199|gb|CA161119.1|CA161119;gi|35075187|gb|CA161113.1|CA161113;gi|35044200|gb|CA145796.1|CA145796
Porphyrin and chlorophyll metabolism	8	836	1.68347e-06	2.1266e-05	ko00860	Sugarcane_Unigene_BMK.67590;Sugarcane_Unigene_BMK.65580;gi|35203298|gb|CF571972.1|CF571972;gi|35986954|gb|CA273453.1|CA273453;gi|35963797|gb|CA265888.1|CA265888;gi|34957905|gb|CA104598.1|CA104598;gi|34955216|gb|CA101909.1|CA101909;gi|34917529|gb|CA066005.1|CA066005
Two-component system	15	3567	1.96718e-06	2.1266e-05	ko02020	gi56681314;Sugarcane_Unigene_BMK.53632;gi|35285886|gb|CA226482.1|CA226482;gi|35136521|gb|CA191386.1|CA191386;gi|35075628|gb|CA161334.1|CA161334;gi|35075556|gb|CA161298.1|CA161298;gi|35075199|gb|CA161119.1|CA161119;gi|35075187|gb|CA161113.1|CA161113;gi|35044200|gb|CA145796.1|CA145796;Sugarcane_Unigene_BMK.49652;gi|49454960|gb|CO373645.1|CO373645;gi|34947224|gb|CA093917.1|CA093917;gi|36076525|gb|CA…
GABAergic synapse	8	854	1.96908e-06	2.1266e-05	ko04727	gi56681314;gi|35285886|gb|CA226482.1|CA226482;gi|35136521|gb|CA191386.1|CA191386;gi|35075628|gb|CA161334.1|CA161334;gi|35075556|gb|CA161298.1|CA161298;gi|35075199|gb|CA161119.1|CA161119;gi|35075187|gb|CA161113.1|CA161113;gi|35044200|gb|CA145796.1|CA145796
Phenylpropanoid biosynthesis	15	3742	3.50432e-06	3.44061e-05	ko00940	gi|34964483|gb|CA111176.1|CA111176;Sugarcane_Unigene_BMK.70715;Sugarcane_Unigene_BMK.49652;Sugarcane_Unigene_BMK.66830;gi|49454960|gb|CO373645.1|CO373645;gi|34947831|gb|CA094524.1|CA094524;gi|36076525|gb|CA301100.1|CA301100;gi|35957658|gb|CA263802.1|CA263802;gi|35227304|gb|CA197240.1|CA197240;gi|35041710|gb|CA144570.1|CA144570;gi|34961872|gb|CA108565.1|CA108565;gi|34960636|gb|CA107329.1|CA107329;…
Stilbenoid, diarylheptanoid and gingerol biosynthesis	9	1393	8.97943e-06	8.08149e-05	ko00945	gi|34964483|gb|CA111176.1|CA111176;Sugarcane_Unigene_BMK.70715;Sugarcane_Unigene_BMK.66830;gi|34947831|gb|CA094524.1|CA094524;gi|35957658|gb|CA263802.1|CA263802;gi|34961872|gb|CA108565.1|CA108565;gi|34960636|gb|CA107329.1|CA107329;gi|34960635|gb|CA107328.1|CA107328;gi|34942765|gb|CA089458.1|CA089458
Flavonoid biosynthesis	11	2271	1.34161e-05	0.000111457	ko00941	gi|34964483|gb|CA111176.1|CA111176;gi|35263076|gb|CA215117.1|CA215117;gi|35098199|gb|CA172571.1|CA172571;Sugarcane_Unigene_BMK.70715;Sugarcane_Unigene_BMK.66830;gi|34947831|gb|CA094524.1|CA094524;gi|35957658|gb|CA263802.1|CA263802;gi|34961872|gb|CA108565.1|CA108565;gi|34960636|gb|CA107329.1|CA107329;gi|34960635|gb|CA107328.1|CA107328;gi|34942765|gb|CA089458.1|CA089458
Glutamatergic synapse	8	1141	1.60223e-05	0.0001236	ko04724	gi56681314;gi|35285886|gb|CA226482.1|CA226482;gi|35136521|gb|CA191386.1|CA191386;gi|35075628|gb|CA161334.1|CA161334;gi|35075556|gb|CA161298.1|CA161298;gi|35075199|gb|CA161119.1|CA161119;gi|35075187|gb|CA161113.1|CA161113;gi|35044200|gb|CA145796.1|CA145796
Nitrogen metabolism	8	1787	0.000349502	0.00251642	ko00910	gi56681314;gi|35285886|gb|CA226482.1|CA226482;gi|35136521|gb|CA191386.1|CA191386;gi|35075628|gb|CA161334.1|CA161334;gi|35075556|gb|CA161298.1|CA161298;gi|35075199|gb|CA161119.1|CA161119;gi|35075187|gb|CA161113.1|CA161113;gi|35044200|gb|CA145796.1|CA145796
Phenylalanine, tyrosine and tryptophan biosynthesis	8	1858	0.000451379	0.00304681	ko00400	Sugarcane_Unigene_BMK.54173;gi|268787772|gb|DV636235.1|DV636235;gi|166792542|gb|DV734557.1|DV734557;gi|166788660|gb|DV733561.1|DV733561;gi|35272595|gb|CA219866.1|CA219866;gi|35134003|gb|CA190142.1|CA190142;gi|35009535|gb|CA128551.1|CA128551;gi|34976426|gb|CA123118.1|CA123118
Bacterial chemotaxis	5	674	0.000507425	0.00322364	ko02030	Sugarcane_Unigene_BMK.49652;gi|49454960|gb|CO373645.1|CO373645;gi|36076525|gb|CA301100.1|CA301100;gi|35227304|gb|CA197240.1|CA197240;gi|35041710|gb|CA144570.1|CA144570
Alanine, aspartate and glutamate metabolism	8	2029	0.000797891	0.00478735	ko00250	gi56681314;gi|35285886|gb|CA226482.1|CA226482;gi|35136521|gb|CA191386.1|CA191386;gi|35075628|gb|CA161334.1|CA161334;gi|35075556|gb|CA161298.1|CA161298;gi|35075199|gb|CA161119.1|CA161119;gi|35075187|gb|CA161113.1|CA161113;gi|35044200|gb|CA145796.1|CA145796
ABC transporters	9	2971	0.00234539	0.0129686	ko02010	gi56681314;Sugarcane_Unigene_BMK.53632;gi|35285886|gb|CA226482.1|CA226482;gi|35136521|gb|CA191386.1|CA191386;gi|35075628|gb|CA161334.1|CA161334;gi|35075556|gb|CA161298.1|CA161298;gi|35075199|gb|CA161119.1|CA161119;gi|35075187|gb|CA161113.1|CA161113;gi|35044200|gb|CA145796.1|CA145796
Glyoxylate and dicarboxylate metabolism	8	2420	0.00240159	0.0129686	ko00630	gi56681314;gi|35285886|gb|CA226482.1|CA226482;gi|35136521|gb|CA191386.1|CA191386;gi|35075628|gb|CA161334.1|CA161334;gi|35075556|gb|CA161298.1|CA161298;gi|35075199|gb|CA161119.1|CA161119;gi|35075187|gb|CA161113.1|CA161113;gi|35044200|gb|CA145796.1|CA145796
Arginine and proline metabolism	8	2713	0.00475889	0.0238389	ko00330	gi56681314;gi|35285886|gb|CA226482.1|CA226482;gi|35136521|gb|CA191386.1|CA191386;gi|35075628|gb|CA161334.1|CA161334;gi|35075556|gb|CA161298.1|CA161298;gi|35075199|gb|CA161119.1|CA161119;gi|35075187|gb|CA161113.1|CA161113;gi|35044200|gb|CA145796.1|CA145796
Carotenoid biosynthesis	4	705	0.00485608	0.0238389	ko00906	Sugarcane_Unigene_BMK.75103;gi|34928623|gb|CA076350.1|CA076350;gi|34928622|gb|CA076349.1|CA076349;Sugarcane_Unigene_BMK.57958
Benzoxazinoid biosynthesis	3	468	0.0104723	0.0491742	ko00402	Sugarcane_Unigene_BMK.73385;gi|35263076|gb|CA215117.1|CA215117;gi|35098199|gb|CA172571.1|CA172571
Cyanoamino acid metabolism	5	1508	0.0152973	0.0688378	ko00460	Sugarcane_Unigene_BMK.49652;gi|49454960|gb|CO373645.1|CO373645;gi|36076525|gb|CA301100.1|CA301100;gi|35227304|gb|CA197240.1|CA197240;gi|35041710|gb|CA144570.1|CA144570
Starch and sucrose metabolism	9	4614	0.0336574	0.1454	ko00500	Sugarcane_Unigene_BMK.60821;Sugarcane_Unigene_BMK.73760;Sugarcane_Unigene_BMK.58968;gi|34975581|gb|CA122273.1|CA122273;Sugarcane_Unigene_BMK.49652;gi|49454960|gb|CO373645.1|CO373645;gi|36076525|gb|CA301100.1|CA301100;gi|35227304|gb|CA197240.1|CA197240;gi|35041710|gb|CA144570.1|CA144570
Isoflavonoid biosynthesis	2	358	0.0463739	0.19263	ko00943	Sugarcane_Unigene_BMK.57806;gi|35121120|gb|CA183895.1|CA183895
