# Supplementary material for: miRNA alteration is an important mechanism in sugarcane response to low-temperature environment
Source: BMC Genomics. 2017 Oct 30;18:833. doi: 10.1186/s12864-017-4231-3 (PMC5661916; doi:10.1186/s12864-017-4231-3)
Supplement: Supplementary file 8 — KEGG analysis of the predicted targets of novel miRNAs in F3/F0 (XLSX 15 kb) [file 12864_2017_4231_MOESM8_ESM.xlsx]

## Sheet: Sheet1
Table S8. KEGG analysis of predicted target genes of novel miRNAs in F3/F0
Pathway	Targets with pathway annotation (653)	All sugarcane genes with pathway annotation (161369)	Pvalue	Qvalue	Pathway ID	Genes
p53 signaling pathway	38	964	2.82668e-25	6.02083e-23	ko04115	gi35951814;gi|568786226|gb|HS075930.1|HS075930;gi|35206848|gb|CF575522.1|CF575522;gi|35206029|gb|CF574703.1|CF574703;gi|35203270|gb|CF571944.1|CF571944;gi|35201465|gb|CF570139.1|CF570139;gi|35201256|gb|CF569930.1|CF569930;gi|31442688|gb|BU925793.1|BU925793;gi|268780888|gb|DN194064.1|DN194064;gi|494676732|gb|JZ350327.1|JZ350327;gi|36053913|gb|CA293432.1|CA293432;gi|36008116|gb|CA280452.1|CA280452;…
Apoptosis	51	2067	3.09626e-24	3.29751e-22	ko04210	gi35951814;gi|568786226|gb|HS075930.1|HS075930;gi|35206848|gb|CF575522.1|CF575522;gi|35206029|gb|CF574703.1|CF574703;gi|35203270|gb|CF571944.1|CF571944;gi|35201465|gb|CF570139.1|CF570139;gi|35201256|gb|CF569930.1|CF569930;gi|31442688|gb|BU925793.1|BU925793;gi|268780888|gb|DN194064.1|DN194064;gi|494676732|gb|JZ350327.1|JZ350327;gi|36053913|gb|CA293432.1|CA293432;gi|36008116|gb|CA280452.1|CA280452;…
NF-kappa B signaling pathway	48	2153	4.54145e-21	3.22443e-19	ko04064	gi35951814;gi|568786226|gb|HS075930.1|HS075930;gi|35206848|gb|CF575522.1|CF575522;gi|35206029|gb|CF574703.1|CF574703;gi|35203270|gb|CF571944.1|CF571944;gi|35201465|gb|CF570139.1|CF570139;gi|35201256|gb|CF569930.1|CF569930;gi|31442688|gb|BU925793.1|BU925793;gi|268780888|gb|DN194064.1|DN194064;gi|494676732|gb|JZ350327.1|JZ350327;gi|36053913|gb|CA293432.1|CA293432;gi|36008116|gb|CA280452.1|CA280452;…
Transcriptional misregulation in cancer	43	1832	8.238e-20	4.38673e-18	ko05202	gi35951814;Sugarcane_Unigene_BMK.64518;gi|568786226|gb|HS075930.1|HS075930;gi|35206848|gb|CF575522.1|CF575522;gi|35206029|gb|CF574703.1|CF574703;gi|35203270|gb|CF571944.1|CF571944;gi|35201465|gb|CF570139.1|CF570139;gi|35201256|gb|CF569930.1|CF569930;gi|31442688|gb|BU925793.1|BU925793;gi|268780888|gb|DN194064.1|DN194064;gi|494676732|gb|JZ350327.1|JZ350327;gi|36053913|gb|CA293432.1|CA293432;gi|3600…
Plant-pathogen interaction	89	7682	1.01297e-18	4.31524e-17	ko04626	gi|35226602|gb|CA196892.1|CA196892;Sugarcane_Unigene_BMK.73199;Sugarcane_Unigene_BMK.58321;Sugarcane_Unigene_BMK.85611;Sugarcane_Unigene_BMK.79223;Sugarcane_Unigene_BMK.47783;Sugarcane_Unigene_BMK.59247;gi|34950246|gb|CA096939.1|CA096939;gi|35956756|gb|CA263462.1|CA263462;gi|35954044|gb|CA262266.1|CA262266;gi|35086854|gb|CA166938.1|CA166938;Sugarcane_Unigene_BMK.73800;Sugarcane_Unigene_BMK.58092;…
HTLV-I infection	45	2887	3.59322e-14	1.27559e-12	ko05166	gi35951814;gi|568786226|gb|HS075930.1|HS075930;gi|35206848|gb|CF575522.1|CF575522;gi|35206029|gb|CF574703.1|CF574703;gi|35203270|gb|CF571944.1|CF571944;gi|35201465|gb|CF570139.1|CF570139;gi|35201256|gb|CF569930.1|CF569930;gi|31442688|gb|BU925793.1|BU925793;gi|268780888|gb|DN194064.1|DN194064;gi|494676732|gb|JZ350327.1|JZ350327;gi|36053913|gb|CA293432.1|CA293432;gi|36008116|gb|CA280452.1|CA280452;…
Peroxisome	35	1975	7.83735e-13	2.38479e-11	ko04146	gi35951814;gi|568786226|gb|HS075930.1|HS075930;gi|35206848|gb|CF575522.1|CF575522;gi|35206029|gb|CF574703.1|CF574703;gi|35203270|gb|CF571944.1|CF571944;gi|35201465|gb|CF570139.1|CF570139;gi|35201256|gb|CF569930.1|CF569930;gi|31442688|gb|BU925793.1|BU925793;gi|268780888|gb|DN194064.1|DN194064;gi|36008116|gb|CA280452.1|CA280452;gi|35981640|gb|CA271675.1|CA271675;gi|35967094|gb|CA267020.1|CA267020;g…
Morphine addiction	13	201	3.26933e-12	8.70459e-11	ko05032	Sugarcane_Unigene_BMK.66518;gi|35205264|gb|CF573938.1|CF573938;gi|35306022|gb|CA236455.1|CA236455;gi|35271055|gb|CA219095.1|CA219095;gi|35269027|gb|CA218083.1|CA218083;gi|35252787|gb|CA209963.1|CA209963;gi|35122563|gb|CA184618.1|CA184618;gi|35027190|gb|CA137321.1|CA137321;gi|35007710|gb|CA127634.1|CA127634;gi|34954925|gb|CA101618.1|CA101618;gi|34929677|gb|CA077405.1|CA077405;gi|34929675|gb|CA0774…
Cell cycle	41	3187	1.74306e-10	4.12525e-09	ko04110	gi35951814;gi|568786226|gb|HS075930.1|HS075930;gi|35206848|gb|CF575522.1|CF575522;gi|35206029|gb|CF574703.1|CF574703;gi|35203270|gb|CF571944.1|CF571944;gi|35201465|gb|CF570139.1|CF570139;gi|35201256|gb|CF569930.1|CF569930;gi|31442688|gb|BU925793.1|BU925793;gi|268780888|gb|DN194064.1|DN194064;gi|494676732|gb|JZ350327.1|JZ350327;gi|36053913|gb|CA293432.1|CA293432;gi|36008116|gb|CA280452.1|CA280452;…
Nicotine addiction	8	101	1.00042e-08	2.1309e-07	ko05033	Sugarcane_Unigene_BMK.66518;gi|35205264|gb|CF573938.1|CF573938;gi|35306022|gb|CA236455.1|CA236455;gi|35027190|gb|CA137321.1|CA137321;gi|34954925|gb|CA101618.1|CA101618;gi|34929677|gb|CA077405.1|CA077405;gi|34929675|gb|CA077403.1|CA077403;gi|34917613|gb|CA066089.1|CA066089
Non-homologous end-joining	7	87	7.59774e-08	1.4712e-06	ko03450	gi|568786226|gb|HS075930.1|HS075930;gi|31442688|gb|BU925793.1|BU925793;gi|35981640|gb|CA271675.1|CA271675;gi|35278377|gb|CA222743.1|CA222743;gi|35264338|gb|CA215751.1|CA215751;gi|35263879|gb|CA215520.1|CA215520;gi|35070266|gb|CA158697.1|CA158697
Retrograde endocannabinoid signaling	13	579	9.96882e-07	1.76947e-05	ko04723	Sugarcane_Unigene_BMK.66518;gi|35205264|gb|CF573938.1|CF573938;gi|35306022|gb|CA236455.1|CA236455;gi|35271055|gb|CA219095.1|CA219095;gi|35269027|gb|CA218083.1|CA218083;gi|35252787|gb|CA209963.1|CA209963;gi|35122563|gb|CA184618.1|CA184618;gi|35027190|gb|CA137321.1|CA137321;gi|35007710|gb|CA127634.1|CA127634;gi|34954925|gb|CA101618.1|CA101618;gi|34929677|gb|CA077405.1|CA077405;gi|34929675|gb|CA0774…
Salivary secretion	12	573	5.22186e-06	8.55582e-05	ko04970	Sugarcane_Unigene_BMK.58387;gi|35969628|gb|CA267836.1|CA267836;gi|35951828|gb|CA261161.1|CA261161;gi|35271055|gb|CA219095.1|CA219095;gi|35269027|gb|CA218083.1|CA218083;gi|35259133|gb|CA213137.1|CA213137;gi|35252787|gb|CA209963.1|CA209963;gi|35227070|gb|CA197124.1|CA197124;gi|35122563|gb|CA184618.1|CA184618;gi|35095297|gb|CA171155.1|CA171155;gi|35029152|gb|CA138307.1|CA138307;gi|35007710|gb|CA1276…
Olfactory transduction	11	507	9.22869e-06	0.000140408	ko04740	gi|35969628|gb|CA267836.1|CA267836;gi|35951828|gb|CA261161.1|CA261161;gi|35271055|gb|CA219095.1|CA219095;gi|35269027|gb|CA218083.1|CA218083;gi|35259133|gb|CA213137.1|CA213137;gi|35252787|gb|CA209963.1|CA209963;gi|35227070|gb|CA197124.1|CA197124;gi|35122563|gb|CA184618.1|CA184618;gi|35095297|gb|CA171155.1|CA171155;gi|35029152|gb|CA138307.1|CA138307;gi|35007710|gb|CA127634.1|CA127634
GABAergic synapse	14	854	1.40791e-05	0.000199923	ko04727	Sugarcane_Unigene_BMK.66518;gi|35205264|gb|CF573938.1|CF573938;gi|35306022|gb|CA236455.1|CA236455;gi|35271055|gb|CA219095.1|CA219095;gi|35269027|gb|CA218083.1|CA218083;gi|35252787|gb|CA209963.1|CA209963;gi|35249163|gb|CA208151.1|CA208151;gi|35122563|gb|CA184618.1|CA184618;gi|35027190|gb|CA137321.1|CA137321;gi|35007710|gb|CA127634.1|CA127634;gi|34954925|gb|CA101618.1|CA101618;gi|34929677|gb|CA0774…
Cocaine addiction	5	85	2.68338e-05	0.000357225	ko05030	gi|35271055|gb|CA219095.1|CA219095;gi|35269027|gb|CA218083.1|CA218083;gi|35252787|gb|CA209963.1|CA209963;gi|35122563|gb|CA184618.1|CA184618;gi|35007710|gb|CA127634.1|CA127634
Amphetamine addiction	12	717	4.67222e-05	0.000585402	ko05031	Sugarcane_Unigene_BMK.58333;gi|35969628|gb|CA267836.1|CA267836;gi|35951828|gb|CA261161.1|CA261161;gi|35271055|gb|CA219095.1|CA219095;gi|35269027|gb|CA218083.1|CA218083;gi|35259133|gb|CA213137.1|CA213137;gi|35252787|gb|CA209963.1|CA209963;gi|35227070|gb|CA197124.1|CA197124;gi|35122563|gb|CA184618.1|CA184618;gi|35095297|gb|CA171155.1|CA171155;gi|35029152|gb|CA138307.1|CA138307;gi|35007710|gb|CA1276…
Taste transduction	5	100	5.85939e-05	0.000693362	ko04742	gi|35271055|gb|CA219095.1|CA219095;gi|35269027|gb|CA218083.1|CA218083;gi|35252787|gb|CA209963.1|CA209963;gi|35122563|gb|CA184618.1|CA184618;gi|35007710|gb|CA127634.1|CA127634
Flagellar assembly	5	164	0.000585318	0.00656173	ko02040	gi|568786226|gb|HS075930.1|HS075930;gi|494676732|gb|JZ350327.1|JZ350327;gi|35340029|gb|CA253283.1|CA253283;gi|35278377|gb|CA222743.1|CA222743;gi|35070266|gb|CA158697.1|CA158697
MAPK signaling pathway - yeast	12	1099	0.0020502	0.0218346	ko04011	Sugarcane_Unigene_BMK.73800;gi35072649;gi|35266819|gb|CA216966.1|CA216966;gi|35131188|gb|CA188838.1|CA188838;gi|35075197|gb|CA161118.1|CA161118;gi|35072649|gb|CA159858.1|CA159858;gi|35065474|gb|CA156347.1|CA156347;gi|35062449|gb|CA154893.1|CA154893;gi|34943432|gb|CA090125.1|CA090125;gi|34935639|gb|CA082363.1|CA082363;gi|34932775|gb|CA080172.1|CA080172;gi|35088989|gb|CA168003.1|CA168003
Bile secretion	12	1119	0.00237227	0.0236402	ko04976	Sugarcane_Unigene_BMK.75673;gi|35226602|gb|CA196892.1|CA196892;Sugarcane_Unigene_BMK.63578;Sugarcane_Unigene_BMK.67548;gi|35298735|gb|CA232834.1|CA232834;gi|35271055|gb|CA219095.1|CA219095;gi|35269597|gb|CA218367.1|CA218367;gi|35269027|gb|CA218083.1|CA218083;gi|35252787|gb|CA209963.1|CA209963;gi|35122563|gb|CA184618.1|CA184618;gi|35098433|gb|CA172688.1|CA172688;gi|35007710|gb|CA127634.1|CA127634
Vasopressin-regulated water reabsorption	6	330	0.00244172	0.0236402	ko04962	gi|35271055|gb|CA219095.1|CA219095;gi|35269027|gb|CA218083.1|CA218083;gi|35252787|gb|CA209963.1|CA209963;gi|35238267|gb|CA202720.1|CA202720;gi|35122563|gb|CA184618.1|CA184618;gi|35007710|gb|CA127634.1|CA127634
Cytosolic DNA-sensing pathway	10	863	0.00309941	0.0287032	ko04623	Sugarcane_Unigene_BMK.73199;Sugarcane_Unigene_BMK.27733;gi|35298486|gb|CA232710.1|CA232710;gi|35280937|gb|CA224013.1|CA224013;gi|35245760|gb|CA206442.1|CA206442;gi|35232913|gb|CA200043.1|CA200043;gi|35104032|gb|CA175374.1|CA175374;gi|35029763|gb|CA138612.1|CA138612;gi|35023642|gb|CA135537.1|CA135537;gi|34964041|gb|CA110734.1|CA110734
Stilbenoid, diarylheptanoid and gingerol biosynthesis	13	1393	0.00511752	0.0454179	ko00945	gi|32814859|gb|BU103528.1|BU103528;gi|35254995|gb|CA211060.1|CA211060;gi|34956029|gb|CA102722.1|CA102722;Sugarcane_Unigene_BMK.67274;Sugarcane_Unigene_BMK.70185;Sugarcane_Unigene_BMK.68970;Sugarcane_Unigene_BMK.59297;Sugarcane_Unigene_BMK.51320;Sugarcane_Unigene_BMK.57894;Sugarcane_Unigene_BMK.65748;gi|35302929|gb|CA234912.1|CA234912;gi|35053540|gb|CA150463.1|CA150463;gi|34928918|gb|CA076645.1|CA…
Vascular smooth muscle contraction	11	1085	0.00533135	0.0454231	ko04270	gi|35969628|gb|CA267836.1|CA267836;gi|35951828|gb|CA261161.1|CA261161;gi|35271055|gb|CA219095.1|CA219095;gi|35269027|gb|CA218083.1|CA218083;gi|35259133|gb|CA213137.1|CA213137;gi|35252787|gb|CA209963.1|CA209963;gi|35227070|gb|CA197124.1|CA197124;gi|35122563|gb|CA184618.1|CA184618;gi|35095297|gb|CA171155.1|CA171155;gi|35029152|gb|CA138307.1|CA138307;gi|35007710|gb|CA127634.1|CA127634
Pantothenate and CoA biosynthesis	8	670	0.00653222	0.0535139	ko00770	gi35951814;gi|494676732|gb|JZ350327.1|JZ350327;gi|36008116|gb|CA280452.1|CA280452;gi|35951814|gb|CA261154.1|CA261154;gi|35340029|gb|CA253283.1|CA253283;gi|35330087|gb|CA248444.1|CA248444;gi|35263879|gb|CA215520.1|CA215520;gi|35100460|gb|CA173634.1|CA173634
Long-term potentiation	11	1130	0.0071237	0.0561981	ko04720	gi|35969628|gb|CA267836.1|CA267836;gi|35951828|gb|CA261161.1|CA261161;gi|35271055|gb|CA219095.1|CA219095;gi|35269027|gb|CA218083.1|CA218083;gi|35259133|gb|CA213137.1|CA213137;gi|35252787|gb|CA209963.1|CA209963;gi|35227070|gb|CA197124.1|CA197124;gi|35122563|gb|CA184618.1|CA184618;gi|35095297|gb|CA171155.1|CA171155;gi|35029152|gb|CA138307.1|CA138307;gi|35007710|gb|CA127634.1|CA127634
Amoebiasis	6	427	0.00837125	0.0619877	ko05146	gi|36053913|gb|CA293432.1|CA293432;gi|35271055|gb|CA219095.1|CA219095;gi|35269027|gb|CA218083.1|CA218083;gi|35252787|gb|CA209963.1|CA209963;gi|35122563|gb|CA184618.1|CA184618;gi|35007710|gb|CA127634.1|CA127634
Calcium signaling pathway	12	1319	0.00843977	0.0619877	ko04020	Sugarcane_Unigene_BMK.42901;gi|35969628|gb|CA267836.1|CA267836;gi|35951828|gb|CA261161.1|CA261161;gi|35271055|gb|CA219095.1|CA219095;gi|35269027|gb|CA218083.1|CA218083;gi|35259133|gb|CA213137.1|CA213137;gi|35252787|gb|CA209963.1|CA209963;gi|35227070|gb|CA197124.1|CA197124;gi|35122563|gb|CA184618.1|CA184618;gi|35095297|gb|CA171155.1|CA171155;gi|35029152|gb|CA138307.1|CA138307;gi|35007710|gb|CA1276…
Polyketide sugar unit biosynthesis	7	566	0.00888316	0.0619877	ko00523	Sugarcane_Unigene_BMK.34692;gi|35248819|gb|CA207978.1|CA207978;gi|35121060|gb|CA183865.1|CA183865;gi|35097912|gb|CA172422.1|CA172422;gi|35005151|gb|CA126346.1|CA126346;gi|34942066|gb|CA088759.1|CA088759;gi|35249163|gb|CA208151.1|CA208151
Phototransduction	6	434	0.00902169	0.0619877	ko04744	gi|35969628|gb|CA267836.1|CA267836;gi|35951828|gb|CA261161.1|CA261161;gi|35259133|gb|CA213137.1|CA213137;gi|35227070|gb|CA197124.1|CA197124;gi|35095297|gb|CA171155.1|CA171155;gi|35029152|gb|CA138307.1|CA138307
GnRH signaling pathway	11	1179	0.00957704	0.0637472	ko04912	gi|35969628|gb|CA267836.1|CA267836;gi|35951828|gb|CA261161.1|CA261161;gi|35271055|gb|CA219095.1|CA219095;gi|35269027|gb|CA218083.1|CA218083;gi|35259133|gb|CA213137.1|CA213137;gi|35252787|gb|CA209963.1|CA209963;gi|35227070|gb|CA197124.1|CA197124;gi|35122563|gb|CA184618.1|CA184618;gi|35095297|gb|CA171155.1|CA171155;gi|35029152|gb|CA138307.1|CA138307;gi|35007710|gb|CA127634.1|CA127634
Gastric acid secretion	11	1192	0.010326	0.0650769	ko04971	gi|35969628|gb|CA267836.1|CA267836;gi|35951828|gb|CA261161.1|CA261161;gi|35271055|gb|CA219095.1|CA219095;gi|35269027|gb|CA218083.1|CA218083;gi|35259133|gb|CA213137.1|CA213137;gi|35252787|gb|CA209963.1|CA209963;gi|35227070|gb|CA197124.1|CA197124;gi|35122563|gb|CA184618.1|CA184618;gi|35095297|gb|CA171155.1|CA171155;gi|35029152|gb|CA138307.1|CA138307;gi|35007710|gb|CA127634.1|CA127634
Homologous recombination	17	2223	0.0103879	0.0650769	ko03440	gi|568786226|gb|HS075930.1|HS075930;gi|31442688|gb|BU925793.1|BU925793;gi|35981640|gb|CA271675.1|CA271675;gi|35278377|gb|CA222743.1|CA222743;gi|35264338|gb|CA215751.1|CA215751;gi|35263879|gb|CA215520.1|CA215520;gi|35070266|gb|CA158697.1|CA158697;Sugarcane_Unigene_BMK.34692;gi|35248819|gb|CA207978.1|CA207978;gi|35121060|gb|CA183865.1|CA183865;gi|35097912|gb|CA172422.1|CA172422;gi|35005151|gb|CA126…
Melanogenesis	11	1294	0.0178622	0.108704	ko04916	gi|35969628|gb|CA267836.1|CA267836;gi|35951828|gb|CA261161.1|CA261161;gi|35271055|gb|CA219095.1|CA219095;gi|35269027|gb|CA218083.1|CA218083;gi|35259133|gb|CA213137.1|CA213137;gi|35252787|gb|CA209963.1|CA209963;gi|35227070|gb|CA197124.1|CA197124;gi|35122563|gb|CA184618.1|CA184618;gi|35095297|gb|CA171155.1|CA171155;gi|35029152|gb|CA138307.1|CA138307;gi|35007710|gb|CA127634.1|CA127634
Methane metabolism	17	2428	0.0223028	0.131958	ko00680	gi|35093877|gb|CA170445.1|CA170445;gi35283699;gi|35283699|gb|CA225388.1|CA225388;gi|34953896|gb|CA100589.1|CA100589;gi|34950731|gb|CA097424.1|CA097424;gi|32814326|gb|BU103003.1|BU103003;gi|35244533|gb|CA205832.1|CA205832;gi|34933923|gb|CA080977.1|CA080977;gi|35268507|gb|CA217822.1|CA217822;gi|35227575|gb|CA197376.1|CA197376;gi|35136955|gb|CA191615.1|CA191615;gi|35124051|gb|CA185360.1|CA185360;gi|…
Polycyclic aromatic hydrocarbon degradation	7	692	0.0238802	0.137473	ko00624	Sugarcane_Unigene_BMK.67274;Sugarcane_Unigene_BMK.70185;Sugarcane_Unigene_BMK.68970;Sugarcane_Unigene_BMK.59297;gi|35302929|gb|CA234912.1|CA234912;gi|35053540|gb|CA150463.1|CA150463;gi|34928918|gb|CA076645.1|CA076645
Bisphenol degradation	7	706	0.0262306	0.147029	ko00363	Sugarcane_Unigene_BMK.67274;Sugarcane_Unigene_BMK.70185;Sugarcane_Unigene_BMK.68970;Sugarcane_Unigene_BMK.59297;gi|35302929|gb|CA234912.1|CA234912;gi|35053540|gb|CA150463.1|CA150463;gi|34928918|gb|CA076645.1|CA076645
Dopaminergic synapse	11	1412	0.0309779	0.169187	ko04728	gi|35969628|gb|CA267836.1|CA267836;gi|35951828|gb|CA261161.1|CA261161;gi|35271055|gb|CA219095.1|CA219095;gi|35269027|gb|CA218083.1|CA218083;gi|35259133|gb|CA213137.1|CA213137;gi|35252787|gb|CA209963.1|CA209963;gi|35227070|gb|CA197124.1|CA197124;gi|35122563|gb|CA184618.1|CA184618;gi|35095297|gb|CA171155.1|CA171155;gi|35029152|gb|CA138307.1|CA138307;gi|35007710|gb|CA127634.1|CA127634
Endocrine and other factor-regulated calcium reabsorption	5	436	0.0333623	0.173876	ko04961	gi|35271055|gb|CA219095.1|CA219095;gi|35269027|gb|CA218083.1|CA218083;gi|35252787|gb|CA209963.1|CA209963;gi|35122563|gb|CA184618.1|CA184618;gi|35007710|gb|CA127634.1|CA127634
Renin-angiotensin system	4	297	0.033469	0.173876	ko04614	gi|36072469|gb|CA299702.1|CA299702;gi|36066423|gb|CA297606.1|CA297606;gi|35250006|gb|CA208573.1|CA208573;gi|34924406|gb|CA072255.1|CA072255
ABC transporters	19	2971	0.0362649	0.183915	ko02010	Sugarcane_Unigene_BMK.75673;gi|35966202|gb|CA266688.1|CA266688;gi|35226602|gb|CA196892.1|CA196892;Sugarcane_Unigene_BMK.34692;gi|35248819|gb|CA207978.1|CA207978;gi|35121060|gb|CA183865.1|CA183865;gi|35097912|gb|CA172422.1|CA172422;gi|35005151|gb|CA126346.1|CA126346;gi|34942066|gb|CA088759.1|CA088759;Sugarcane_Unigene_BMK.63578;gi|35093877|gb|CA170445.1|CA170445;Sugarcane_Unigene_BMK.67548;Sugarca…
RNA polymerase	10	1277	0.0373748	0.185136	ko03020	Sugarcane_Unigene_BMK.73199;Sugarcane_Unigene_BMK.27733;gi|35298486|gb|CA232710.1|CA232710;gi|35280937|gb|CA224013.1|CA224013;gi|35245760|gb|CA206442.1|CA206442;gi|35232913|gb|CA200043.1|CA200043;gi|35104032|gb|CA175374.1|CA175374;gi|35029763|gb|CA138612.1|CA138612;gi|35023642|gb|CA135537.1|CA135537;gi|34964041|gb|CA110734.1|CA110734
Glycine, serine and threonine metabolism	15	2226	0.0402726	0.194956	ko00260	gi|268777741|gb|DN192599.1|DN192599;Sugarcane_Unigene_BMK.60307;gi|35945779|gb|CA258144.1|CA258144;gi|35106149|gb|CA176429.1|CA176429;Sugarcane_Unigene_BMK.50005;gi|35325937|gb|CA246373.1|CA246373;gi|35268507|gb|CA217822.1|CA217822;gi|35266675|gb|CA216906.1|CA216906;gi|35124051|gb|CA185360.1|CA185360;gi|35091876|gb|CA169446.1|CA169446;gi|35085323|gb|CA166173.1|CA166173;gi|35068126|gb|CA157644.1|C…
Streptomycin biosynthesis	7	790	0.0436675	0.206693	ko00521	Sugarcane_Unigene_BMK.34692;gi|35248819|gb|CA207978.1|CA207978;gi|35121060|gb|CA183865.1|CA183865;gi|35097912|gb|CA172422.1|CA172422;gi|35005151|gb|CA126346.1|CA126346;gi|34942066|gb|CA088759.1|CA088759;gi|35249163|gb|CA208151.1|CA208151
Cyanoamino acid metabolism	11	1508	0.0458401	0.211025	ko00460	gi|35977599|gb|CA270551.1|CA270551;gi|35955740|gb|CA263108.1|CA263108;Sugarcane_Unigene_BMK.70185;Sugarcane_Unigene_BMK.59297;Sugarcane_Unigene_BMK.27964;gi|36072469|gb|CA299702.1|CA299702;gi|36066423|gb|CA297606.1|CA297606;gi|35268507|gb|CA217822.1|CA217822;gi|35250006|gb|CA208573.1|CA208573;gi|35124051|gb|CA185360.1|CA185360;gi|34924406|gb|CA072255.1|CA072255
Brassinosteroid biosynthesis	3	197	0.0465641	0.211025	ko00905	gi|268777729|gb|DN192587.1|DN192587;gi|35993858|gb|CA275560.1|CA275560;gi|36055218|gb|CA293893.1|CA293893
