# Supplementary material for: miRNA alteration is an important mechanism in sugarcane response to low-temperature environment
Source: BMC Genomics. 2017 Oct 30;18:833. doi: 10.1186/s12864-017-4231-3 (PMC5661916; doi:10.1186/s12864-017-4231-3)
Supplement: Supplementary file 9 — KEGG analysis of the predicted targets of novel miRNAs in R3/R0 (XLSX 12 kb) [file 12864_2017_4231_MOESM9_ESM.xlsx]

## Sheet: Sheet1
Table S9. KEGG analysis of predicted target genes of novel miRNAs in R3/R0
Pathway	Targets with pathway annotation (617)	SamplAll sugarcane genes with pathway annotation (161369)e2 (161369)	Pvalue	Qvalue	Pathway ID	Genes
Plant-pathogen interaction	59	7682	4.38526e-07	9.73528e-05	ko04626	Sugarcane_Unigene_BMK.47783;Sugarcane_Unigene_BMK.59247;gi|34950246|gb|CA096939.1|CA096939;gi|35086854|gb|CA166938.1|CA166938;gi|35063315|gb|CA155321.1|CA155321;gi|35207631|gb|CF576305.1|CF576305;Sugarcane_Unigene_BMK.85611;Sugarcane_Unigene_BMK.46140;Sugarcane_Unigene_BMK.37745;Sugarcane_Unigene_BMK.72415;Sugarcane_Unigene_BMK.62133;Sugarcane_Unigene_BMK.73033;Sugarcane_Unigene_BMK.34094;gi|3520…
Nicotine addiction	6	101	2.84062e-06	0.000315309	ko05033	Sugarcane_Unigene_BMK.66518;gi|35205264|gb|CF573938.1|CF573938;gi|35306022|gb|CA236455.1|CA236455;gi|34969450|gb|CA116143.1|CA116143;gi|34954925|gb|CA101618.1|CA101618;gi|34917613|gb|CA066089.1|CA066089
Glycine, serine and threonine metabolism	24	2226	7.96318e-06	0.000589275	ko00260	gi|268777741|gb|DN192599.1|DN192599;Sugarcane_Unigene_BMK.70207;Sugarcane_Unigene_BMK.50005;Sugarcane_Unigene_BMK.56420;gi35120234;gi|268790679|gb|DV637835.1|DV637835;gi|268781531|gb|CN611005.1|CN611005;gi|34953593|gb|CA100286.1|CA100286;gi|33460795|gb|BQ533032.1|BQ533032;gi|35996543|gb|CA276482.1|CA276482;gi|35951606|gb|CA261051.1|CA261051;gi|35325937|gb|CA246373.1|CA246373;gi|35266675|gb|CA2169…
Glycosylphosphatidylinositol(GPI)-anchor biosynthesis	8	384	0.000135708	0.00612629	ko00563	Sugarcane_Unigene_BMK.61164;Sugarcane_Unigene_BMK.44560;Sugarcane_Unigene_BMK.70978;Sugarcane_Unigene_BMK.48715;Sugarcane_Unigene_BMK.57995;gi|36033040|gb|CA286734.1|CA286734;gi|35226489|gb|CA196836.1|CA196836;gi|35061045|gb|CA154202.1|CA154202
Morphine addiction	6	201	0.00013798	0.00612629	ko05032	Sugarcane_Unigene_BMK.66518;gi|35205264|gb|CF573938.1|CF573938;gi|35306022|gb|CA236455.1|CA236455;gi|34969450|gb|CA116143.1|CA116143;gi|34954925|gb|CA101618.1|CA101618;gi|34917613|gb|CA066089.1|CA066089
Retinol metabolism	9	541	0.000280979	0.0103962	ko00830	gi|268777741|gb|DN192599.1|DN192599;gi|268790679|gb|DV637835.1|DV637835;gi|268781531|gb|CN611005.1|CN611005;gi|33460795|gb|BQ533032.1|BQ533032;gi|35261546|gb|CA214347.1|CA214347;gi|35134604|gb|CA190442.1|CA190442;gi|35023020|gb|CA135223.1|CA135223;gi|34976560|gb|CA123252.1|CA123252;gi|34940126|gb|CA086819.1|CA086819
Fructose and mannose metabolism	40	5985	0.000565643	0.017939	ko00051	gi|268777741|gb|DN192599.1|DN192599;gi|35063315|gb|CA155321.1|CA155321;Sugarcane_Unigene_BMK.85611;Sugarcane_Unigene_BMK.69848;Sugarcane_Unigene_BMK.61010;Sugarcane_Unigene_BMK.66895;Sugarcane_Unigene_BMK.67925;Sugarcane_Unigene_BMK.60354;Sugarcane_Unigene_BMK.56420;gi35120234;gi|35204739|gb|CF573413.1|CF573413;gi|268790679|gb|DV637835.1|DV637835;gi|268781531|gb|CN611005.1|CN611005;gi|34953593|gb…
MAPK signaling pathway - yeast	12	1099	0.00128405	0.0356323	ko04011	gi|35063315|gb|CA155321.1|CA155321;Sugarcane_Unigene_BMK.73800;gi35072649;gi|35266819|gb|CA216966.1|CA216966;gi|35131188|gb|CA188838.1|CA188838;gi|35075197|gb|CA161118.1|CA161118;gi|35072649|gb|CA159858.1|CA159858;gi|35065474|gb|CA156347.1|CA156347;gi|35062449|gb|CA154893.1|CA154893;gi|34943432|gb|CA090125.1|CA090125;gi|34935639|gb|CA082363.1|CA082363;gi|34932775|gb|CA080172.1|CA080172
Small cell lung cancer	5	258	0.00333758	0.0823269	ko05222	gi|35267847|gb|CA217494.1|CA217494;gi|35110846|gb|CA178755.1|CA178755;gi|34948782|gb|CA095475.1|CA095475;gi|35252881|gb|CA210010.1|CA210010;gi|35039131|gb|CA143288.1|CA143288
Fanconi anemia pathway	11	1130	0.00474214	0.105275	ko03460	Sugarcane_Unigene_BMK.70539;Sugarcane_Unigene_BMK.72025;Sugarcane_Unigene_BMK.68246;gi35325656;Sugarcane_Unigene_BMK.67423;gi|34953297|gb|CA099990.1|CA099990;gi|36054927|gb|CA293759.1|CA293759;gi|35325656|gb|CA246233.1|CA246233;gi|35325630|gb|CA246220.1|CA246220;gi|35140317|gb|CA193294.1|CA193294;gi|34976835|gb|CA123527.1|CA123527
Phosphatidylinositol signaling system	10	1008	0.00609084	0.113287	ko04070	Sugarcane_Unigene_BMK.73676;Sugarcane_Unigene_BMK.73990;Sugarcane_Unigene_BMK.90849;Sugarcane_Unigene_BMK.66853;Sugarcane_Unigene_BMK.73033;gi|35967908|gb|CA267281.1|CA267281;gi|35263023|gb|CA215090.1|CA215090;gi|35263021|gb|CA215089.1|CA215089;gi|35011183|gb|CA129374.1|CA129374;gi|34965543|gb|CA112236.1|CA112236
Adipocytokine signaling pathway	9	862	0.00658634	0.113287	ko04920	Sugarcane_Unigene_BMK.55453;gi|36042484|gb|CA289738.1|CA289738;Sugarcane_Unigene_BMK.73682;gi|35938612|gb|CA254586.1|CA254586;gi|35139544|gb|CA192907.1|CA192907;gi|35266819|gb|CA216966.1|CA216966;gi|35065474|gb|CA156347.1|CA156347;gi|34943432|gb|CA090125.1|CA090125;gi|34935639|gb|CA082363.1|CA082363
Cytosolic DNA-sensing pathway	9	863	0.00663392	0.113287	ko04623	Sugarcane_Unigene_BMK.27733;gi|35298486|gb|CA232710.1|CA232710;gi|35280937|gb|CA224013.1|CA224013;gi|35245760|gb|CA206442.1|CA206442;gi|35232913|gb|CA200043.1|CA200043;gi|35104032|gb|CA175374.1|CA175374;gi|35029763|gb|CA138612.1|CA138612;gi|35023642|gb|CA135537.1|CA135537;gi|34964041|gb|CA110734.1|CA110734
Retrograde endocannabinoid signaling	7	579	0.00745691	0.118245	ko04723	gi|35063315|gb|CA155321.1|CA155321;Sugarcane_Unigene_BMK.66518;gi|35205264|gb|CF573938.1|CF573938;gi|35306022|gb|CA236455.1|CA236455;gi|34969450|gb|CA116143.1|CA116143;gi|34954925|gb|CA101618.1|CA101618;gi|34917613|gb|CA066089.1|CA066089
p53 signaling pathway	9	964	0.0129569	0.191762	ko04115	Sugarcane_Unigene_BMK.75919;gi34958412;gi|34948782|gb|CA095475.1|CA095475;gi|35323155|gb|CA244981.1|CA244981;gi|35252881|gb|CA210010.1|CA210010;gi|35039131|gb|CA143288.1|CA143288;gi|34962365|gb|CA109058.1|CA109058;gi|34958412|gb|CA105105.1|CA105105;gi|34955051|gb|CA101744.1|CA101744
Naphthalene degradation	9	984	0.0146122	0.202744	ko00626	gi|268777741|gb|DN192599.1|DN192599;gi|268790679|gb|DV637835.1|DV637835;gi|268781531|gb|CN611005.1|CN611005;gi|33460795|gb|BQ533032.1|BQ533032;gi|35261546|gb|CA214347.1|CA214347;gi|35134604|gb|CA190442.1|CA190442;gi|35023020|gb|CA135223.1|CA135223;gi|34976560|gb|CA123252.1|CA123252;gi|34940126|gb|CA086819.1|CA086819
Inositol phosphate metabolism	9	1001	0.0161377	0.210739	ko00562	Sugarcane_Unigene_BMK.73676;Sugarcane_Unigene_BMK.73990;Sugarcane_Unigene_BMK.90849;Sugarcane_Unigene_BMK.66853;gi|35967908|gb|CA267281.1|CA267281;gi|35263023|gb|CA215090.1|CA215090;gi|35263021|gb|CA215089.1|CA215089;gi|35011183|gb|CA129374.1|CA129374;gi|34965543|gb|CA112236.1|CA112236
One carbon pool by folate	10	1216	0.0201617	0.248661	ko00670	gi|268777741|gb|DN192599.1|DN192599;Sugarcane_Unigene_BMK.73209;gi|268790679|gb|DV637835.1|DV637835;gi|268781531|gb|CN611005.1|CN611005;gi|33460795|gb|BQ533032.1|BQ533032;gi|35261546|gb|CA214347.1|CA214347;gi|35134604|gb|CA190442.1|CA190442;gi|35023020|gb|CA135223.1|CA135223;gi|34976560|gb|CA123252.1|CA123252;gi|34940126|gb|CA086819.1|CA086819
Meiosis - yeast	10	1266	0.0256406	0.29959	ko04113	gi|35320369|gb|CA243593.1|CA243593;gi|35286134|gb|CA226597.1|CA226597;gi|35138930|gb|CA192600.1|CA192600;gi|35044778|gb|CA146089.1|CA146089;Sugarcane_Unigene_BMK.64448;Sugarcane_Unigene_BMK.62448;gi|34950292|gb|CA096985.1|CA096985;gi|35323284|gb|CA245045.1|CA245045;gi|35296511|gb|CA231706.1|CA231706;gi|34935063|gb|CA082115.1|CA082115
Fat digestion and absorption	3	191	0.0375217	0.412649	ko04975	gi|36053241|gb|CA293215.1|CA293215;Sugarcane_Unigene_BMK.57249;gi|33463040|gb|BQ535277.1|BQ535277
Zeatin biosynthesis	5	482	0.0390343	0.412649	ko00908	gi35036359;gi|35036359|gb|CA141902.1|CA141902;Sugarcane_Unigene_BMK.75919;Sugarcane_Unigene_BMK.65442;gi|35207737|gb|CF576411.1|CF576411
Stilbenoid, diarylheptanoid and gingerol biosynthesis	10	1393	0.0441986	0.443581	ko00945	gi|32814859|gb|BU103528.1|BU103528;gi|35254995|gb|CA211060.1|CA211060;gi|34956029|gb|CA102722.1|CA102722;gi|34918696|gb|CA067172.1|CA067172;Sugarcane_Unigene_BMK.45245;Sugarcane_Unigene_BMK.51320;Sugarcane_Unigene_BMK.57894;Sugarcane_Unigene_BMK.65748;gi|35135215|gb|CA190747.1|CA190747;gi|34928918|gb|CA076645.1|CA076645
GABAergic synapse	7	854	0.0479011	0.443581	ko04727	Sugarcane_Unigene_BMK.66518;gi|35205264|gb|CF573938.1|CF573938;gi|35306022|gb|CA236455.1|CA236455;gi|35249163|gb|CA208151.1|CA208151;gi|34969450|gb|CA116143.1|CA116143;gi|34954925|gb|CA101618.1|CA101618;gi|34917613|gb|CA066089.1|CA066089
Notch signaling pathway	3	211	0.0479547	0.443581	ko04330	Sugarcane_Unigene_BMK.64708;Sugarcane_Unigene_BMK.70308;Sugarcane_Unigene_BMK.57995
